# Supplementary material for: A high-throughput screening platform for Polycystic Kidney Disease (PKD) drug repurposing utilizing murine and human ADPKD cells
Source: Sci Rep. 2020 Mar 6;10:4203. doi: 10.1038/s41598-020-61082-3 (PMC7060218; doi:10.1038/s41598-020-61082-3)
Supplement: Supplementary file 3 — Supplementary table 1. [file 41598_2020_61082_MOESM3_ESM.xlsx]

## Sheet: Supplementary Table 1
		Primary Screen		Follow-up Screen
Cell Line	Readout	S:B	Z'	S:B	Z'
MEK-Wt	GF-AFC	2080.6 ± 581.4	0.71 ± 0.15	2182.9 ± 253.7	0.74 ± 0.08
	CTG	3279.6 ± 1443.9	0.77 ± 0.19	3058.7 ± 1538.3	0.82 ± 0.03
MEK-null	GF-AFC	1101.5 ± 529.5	0.63 ± 0.18	856.5 ± 980.24	0.69 ± 0.06
	CTG	1982.9 ± 1142.9	0.75 ± 0.11	1902.8 ± 2303.5	0.78 ± 0.07
PH2+/-	GF-AFC	1011.8 ± 467.11	0.44 ± 0.27	1028.4 ± 712.6	0.34 ± 0.48
	CTG	1624 ± 1048.8	0.74 ± 0.15	1365.9 ± 665.1	0.85 ± 0.06
PN24-/-	GF-AFC	1121.2 ± 618.9	0.48 ± 0.3	1102.3 ± 876.3	0.27 ± 0.43
	CTG	1527.2 ± 896.5	0.78 ± 0.11	1496.1 ± 530.8	0.84 ± 0.06
ADPKD-K251	GF-AFC	N/A	N/A	3281.75 ± 3106.1	0.81 ± 0.07
	CTG	N/A	N/A	537.2 ± 273.7	0.82 ± 0.08
ADPKD-K287	GF-AFC	N/A	N/A	2248.6 ± 1959.6	0.81 ± 0.05
	CTG	N/A	N/A	2476.9 ± 1807.0	0.77 ± 0.10
ADPKD-K315	GF-AFC	N/A	N/A	5676.8 ± 5735	0.88 ± 0.02
	CTG	N/A	N/A	4822.3 ± 3836.4	0.76 ± 0.16
ADPKD-K429	GF-AFC	N/A	N/A	3856.4 ± 4145.2	0.83 ± 0.02
	CTG	N/A	N/A	3739.9 ± 2714.7	0.81 ± 0.08
ADPKD-K417	GF-AFC	N/A	N/A	3536.3 ± 3786.2	0.84 ± 0.01
	CTG	N/A	N/A	3584.6 ± 2913.1	0.77 ± 0.14
NHK-K419	GF-AFC	N/A	N/A	9316.9 ± 3040.2	0.79 ± 0.10
	CTG	N/A	N/A	5601.2 ± 4460.3	0.77 ± 0.08
NHK-K347	GF-AFC	N/A	N/A	5146.2 ± 5507.3	0.84 ± 0.04
	CTG	N/A	N/A	56030.7 ± 3529.4	0.76 ± 0.15
NHK-K370	GF-AFC	N/A	N/A	3286.5 ± 3033.6	0.78 ± 0.07
	CTG	N/A	N/A	1059.3 ± 564.7	0.83 ± 0.07
NHK-K381	GF-AFC	N/A	N/A	7959.5 ± 4197.6	0.89 ± 0.01
	CTG	N/A	N/A	889.7 ± 633.3	0.84 ± 0.03
NHK-K388	GF-AFC	N/A	N/A	5119.7 ± 5134.7	0.84 ± 0.04
	CTG	N/A	N/A	5061.3 ± 3932.3	0.80 ± 0.09
NHK-K388	GF-AFC	N/A	N/A	3256.6 ± 3312.9	0.82 ± 0.09
	CTG	N/A	N/A	3482.9 ± 2571.6	0.71 ± 0.11
PN24	Cyst-CTG	N/A	N/A	3281.75 ± 3106.1	0.81 ± 0.07
	Cyst-size	N/A	N/A	2.64 ± 0.41	0.039 ± 0.29
