# Supplementary material for: A high-throughput screening platform for Polycystic Kidney Disease (PKD) drug repurposing utilizing murine and human ADPKD cells
Source: Sci Rep. 2020 Mar 6;10:4203. doi: 10.1038/s41598-020-61082-3 (PMC7060218; doi:10.1038/s41598-020-61082-3)
Supplement: Supplementary file 4 — Supplementary table 2. [file 41598_2020_61082_MOESM4_ESM.xlsx]

## Sheet: Supplementary Table 2
Sample ID	Sample Name	Readout	Cell	AC50 (µM)	Curve Class	% Efficacy	% Max Resp	Log AC50 (M)	AUC	Delta AUC
NCGC00016028-07	Tyrphostin B46	CTG	MEK-null	5.32325	-1.2	-59.293	-58.061	-5.2738	-74.534	-88.431
			MEK-wt	37.6858	-1.4	-35.652	-23.52	-4.4238	13.897
NCGC00164553-03	Clofarabine	CTG	PH2 +/-	NA	4	0	2.979	NA	31.49	-87.538
			PN24 -/-	2.11923	-1.2	-62.153	-39.58	-5.6738	-56.048
NCGC00164624-11	Adefovir dipivoxil	CTG	MEK-null	1.68336	-1.2	-66.882	-55.612	-5.7738	-89.527	-54.414
			MEK-wt	8.43679	-1.2	-35.65	-29.708	-5.0738	-35.113
		CTG	PH2 +/-	NA	4	0	6.772	NA	11.83	-44.156
			PN24 -/-	21.1923	-1.2	-45.896	-33.729	-4.6738	-32.326
		GF-AFC	MEK-null	0.532326	-1.4	-52.289	0	-6.2738	-55.529	-34.295
			MEK-wt	0.075193	4	-10.754	-3.237	-7.1238	-21.234
NCGC00167793-02	PD-198306	CTG	MEK-null	2.66795	-1.2	-72.454	-71.601	-5.5738	-85.457	-48.538
			MEK-wt	7.5193	-1.2	-57.786	-46.766	-5.1238	-36.919
		CTG	PH2 +/-	3.76858	-1.4	-25.932	-20.689	-5.4238	-15.494	-18.607
			PN24 -/-	10.6213	-1.2	-70.385	-61.082	-4.9738	-34.101
NCGC00167954-03	EGFR Inhibitor	CTG	MEK-null	1.88876	-1.2	-73.443	-62.144	-5.7238	-101.259	-52.28
			MEK-wt	9.46623	-1.2	-46.246	-43.677	-5.0238	-48.979
		CTG	PH2 +/-	2.99349	-1.2	-52.634	-50.592	-5.5238	-66.921	-46.471
			PN24 -/-	2.37781	-1.2	-67.539	-68.397	-5.6238	-113.392
NCGC00238453-07	TAE-684	CTG	MEK-null	3.35875	-1.2	-74.941	-72.97	-5.4738	-92.226	-45.254
			MEK-wt	10.6213	-1.2	-73.992	-66.864	-4.9738	-46.972
		GF-AFC	MEK-null	2.99349	-1.2	-76.704	-8.679	-5.5238	-47.311	-39.93
			MEK-wt	1.33714	-1.2	-38.093	-19.698	-5.8738	-7.381
NCGC00241982-09	GSK-269962A	CTG	MEK-null	0.376858	-1.2	-40.181	-36.302	-6.4238	-118.139	-70.648
			MEK-wt	4.22841	-1.2	-43.186	-44.159	-5.3738	-47.491
NCGC00250408-05	GSK-2126458	CTG	PH2 +/-	0.009466	-1.4	-24.558	-27.778	-8.0238	-166.715	-24.159
			PN24 -/-	0.033587	-1.2	-55.651	-59.919	-7.4738	-190.874
		GF-AFC	PH2 +/-	NA	4	0	-14.035	NA	-98.194	-92.269
			PN24 -/-	0.033587	-1.2	-69.689	-43.103	-7.4738	-190.463
NCGC00261737-01	Rottlerin	GF-AFC	MEK-null	5.32325	-1.2	-55.884	-34.086	-5.2738	-30.334	-45.728
			MEK-wt	5.97279	4	-15.047	-4.25	-5.2238	15.394
		GF-AFC	PH2 +/-	33.5875	-1.2	-54.685	-33.995	-4.4738	1.08	-37.366
			PN24 -/-	16.8336	-1.2	-62.761	-46.493	-4.7738	-36.286
NCGC00263183-10	MK-1775	CTG	MEK-null	4.22841	-1.2	-73.286	-55.013	-5.3738	-53.626	-64.735
			MEK-wt	7.5193	4	-19.721	-11.127	-5.1238	11.109
		CTG	PH2 +/-	1.88876	4	-23.841	-16.969	-5.7238	-14.937	-77.118
			PN24 -/-	1.33714	-1.2	-70.151	-58.085	-5.8738	-92.055
NCGC00344069-03	PI3-Kinase α Inhibitor 2	CTG	MEK-null	3.35875	-1.2	-44.055	-28.941	-5.4738	-29.142	-68.32
			MEK-wt	NA	4	0	12.07	NA	39.178
		GF-AFC	MEK-null	1.33714	-1.2	-70.296	-57.449	-5.8738	-91.421	-98.677
			MEK-wt	5.32325	4	-9.198	0	-5.2738	7.256
NCGC00344093-06	Radicicol	CTG	MEK-null	2.07491	-1.2	-76.669	-64.587	-5.683	-75.222	-94.301
			MEK-wt	14.6892	-1.1	-87.309	-70.199	-4.833	19.079
		CTG	PH2 +/-	1.84927	4	-16.871	11.875	-5.733	45.623	-81.636
			PN24 -/-	1.46892	-1.2	-51.266	-32.529	-5.833	-36.013
NCGC00346549-06	AT-7867	CTG	MEK-null	4.74436	-1.2	-57.447	-53.309	-5.3238	-76.698	-67.515
			MEK-wt	26.6795	-1.4	-28.3	-20.694	-4.5738	-9.183
NCGC00346649-05	PKI-402	CTG	MEK-null	2.66795	-1.2	-70.081	-65.188	-5.5738	-75.095	-27.89
			MEK-wt	5.97279	-1.2	-37.352	-38.277	-5.2238	-47.205
		GF-AFC	PH2 +/-	0.474436	-1.4	-35.221	-28.455	-6.3238	-115.777	-34.537
			PN24 -/-	0.946624	-1.1	-77.304	-55.732	-6.0238	-150.314
NCGC00346683-09	YM-201636	CTG	MEK-null	8.43679	-1.2	-82.941	-72.294	-5.0738	-31.507	-14.496
			MEK-wt	11.9173	-1.2	-36.028	-25.088	-4.9238	-17.011
		GF-AFC	MEK-null	5.97279	-1.1	-98.934	-82.739	-5.2238	-76.767	-81.181
			MEK-wt	0.004744	4	17.101	0	-8.3238	4.414
NCGC00346692-11	CUDC-907	CTG	MEK-null	0.299349	-1.1	-91.272	-58.825	-6.5238	-173.905	-54.274
			MEK-wt	2.66795	-1.1	-77.162	-71.438	-5.5738	-119.631
		CTG	PH2 +/-	0.376858	-1.2	-52.983	-50.402	-6.4238	-127.12	-62.683
			PN24 -/-	0.532326	-1.1	-85.242	-76.081	-6.2738	-189.803
		GF-AFC	MEK-null	0.474436	-1.1	-89.225	0	-6.3238	-172.566	-78.812
			MEK-wt	1.68336	-1.1	-110.652	-30.194	-5.7738	-93.754
NCGC00370855-01	Gemcitabine hydrochloride	CTG	PH2 +/-	15.003	4	18.029	16.045	-4.8238	-15.644	-199.583
			PN24 -/-	0.021192	-1.2	-67.944	-42.977	-7.6738	-215.227
		GF-AFC	PH2 +/-	NA	4	0	-9.046	NA	-54.081	-123.839
			PN24 -/-	0.067016	-1.2	-60.275	-4.601	-7.1738	-177.92
NCGC00378690-01	TG 100572 Hydrochloride	CTG	MEK-null	3.76858	-1.1	-91.168	-74.311	-5.4238	-69.494	-54.07
			MEK-wt	21.1923	-1.2	-78.219	-70.173	-4.6738	-15.424
		GF-AFC	MEK-null	3.76858	-1.1	-123.1	-19.609	-5.4238	-113.867	-116.583
			MEK-wt	33.5875	-3	-27.19	0	-4.4738	2.716
NCGC00378811-02	Lck Inhibitor	CTG	MEK-null	2.99349	-1.1	-80.255	-76.542	-5.5238	-103.785	-80.063
			MEK-wt	21.1923	-2.2	-108.673	-72.719	-4.6738	-23.722
		CTG	PH2 +/-	23.7781	-2.1	-115.414	-79.628	-4.6238	-35.728	-60.477
			PN24 -/-	2.11923	-1.2	-84.81	-73.103	-5.6738	-96.205
		GF-AFC	PH2 +/-	37.6858	-1.4	-76.454	0	-4.4238	-31.488	-35.249
			PN24 -/-	3.35875	-1.2	-63.144	0	-5.4738	-66.737
NCGC00386141-01	Rigosertib (ON-01910)	CTG	MEK-null	0.211923	-1.2	-53.317	-38.211	-6.6738	-106.48	-65.069
			MEK-wt	0.023778	4	-18.245	-3.181	-7.6238	-41.411
NCGC00386271-03	CNX-2006	CTG	MEK-null	3.76858	-1.2	-71.206	-72.902	-5.4238	-96.876	-70.773
			MEK-wt	16.8336	-2.2	-64.737	-42.944	-4.7738	-26.103
		GF-AFC	MEK-null	3.76858	-1.2	-64.574	-13.276	-5.4238	-119.061	-114.675
			MEK-wt	NA	4	0	-0.454	NA	-4.386
NCGC00386311-06	AZ20	CTG	PH2 +/-	2.66795	-1.4	-29.328	-21.932	-5.5738	-11.468	-49.295
			PN24 -/-	2.99349	-1.2	-69.236	-55.611	-5.5238	-60.763
NCGC00386371-04	Ro3280	CTG	MEK-null	5.97279	-1.2	-73.854	-64.997	-5.2238	-68.819	-42.568
			MEK-wt	13.3714	-1.2	-45.618	-39.103	-4.8738	-26.251
		CTG	PH2 +/-	2.37781	-1.2	-37.697	-34.89	-5.6238	-40.909	-30.291
			PN24 -/-	3.76858	-1.2	-64.63	-61.251	-5.4238	-71.2
		GF-AFC	MEK-null	6.70158	-1.2	-78.041	-58.737	-5.1738	-48.204	-31.878
			MEK-wt	NA	4	0	0	NA	-16.326
NCGC00387133-01	5 -Fluoroindirubinoxime	CTG	MEK-null	6.70158	-1.2	-71.281	-60.921	-5.1738	-37.82	-38.791
			MEK-wt	21.1923	-1.2	-54.984	-43.492	-4.6738	0.971
		GF-AFC	MEK-null	4.22841	-1.1	-111.666	-71.629	-5.3738	-60.606	-64.983
			MEK-wt	16.8336	-1.4	-32.428	-21.304	-4.7738	4.377
NCGC00387530-01	Ampkinone	CTG	MEK-null	7.5193	-1.2	-56.658	-45.213	-5.1238	-26.15	-35.126
			MEK-wt	37.6858	-1.2	-46.348	-27.631	-4.4238	8.976
NCGC00388208-02	Cucurbitacin I hydrate	CTG	MEK-null	0.306691	-1.2	-61.307	-48.351	-6.5133	-121.883	-91.859
			MEK-wt	4.33212	-2.2	-41.485	-22.957	-5.3633	-30.024
		GF-AFC	MEK-null	0.193509	-1.2	-41.419	-37.882	-6.7133	-143.256	-80.127
			MEK-wt	0.217121	4	-24.226	0	-6.6633	-63.129
NCGC00389360-01	AZD-7762	CTG	MEK-null	2.11923	-1.2	-78.563	-71.482	-5.6738	-111.635	-77.985
			MEK-wt	18.8876	-1.2	-81.848	-58.4	-4.7238	-33.65
		CTG	PH2 +/-	16.8336	-1.2	-89.019	-66.584	-4.7738	-47.625	-53.167
			PN24 -/-	2.37781	-1.2	-81.614	-72.788	-5.6238	-100.792
		GF-AFC	MEK-null	2.11923	-1.1	-92.852	0	-5.6738	-157.523	-118.389
			MEK-wt	4.22841	-1.2	-49.046	-12.22	-5.3738	-39.134
NCGC00389786-02	Clofarabine	CTG	MEK-null	2.99349	-1.2	-56.805	-43.283	-5.5238	-44.934	-33.735
			MEK-wt	5.32325	-1.4	-32.087	-18.49	-5.2738	-11.199
		CTG	PH2 +/-	NA	4	0	7.342	NA	26.722	-83.167
			PN24 -/-	2.11923	-1.2	-51.535	-39.59	-5.6738	-56.445
		GF-AFC	MEK-null	7.5193	-1.2	-61.953	-44.493	-5.1238	-31.995	-24.275
			MEK-wt	26.6795	-1.2	-91.64	-70.09	-4.5738	-7.72
NCGC00390643-02	Prexasertib	CTG	MEK-null	0.237781	-1.2	-73.594	-67.65	-6.6238	-148.17	-135.417
			MEK-wt	0.133714	4	-12.575	5.894	-6.8738	-12.753
		CTG	PH2 +/-	0.106213	4	-12.497	-6.89	-6.9738	-14.931	-182.72
			PN24 -/-	0.084368	-1.2	-65.923	-61.973	-7.0738	-197.651
		GF-AFC	MEK-null	0.237781	-1.2	-59.155	0	-6.6238	-100.053	-99.761
			MEK-wt	0.133714	4	-15.101	0	-6.8738	-0.292
		GF-AFC	PH2 +/-	0.15003	4	-12.892	0	-6.8238	-6.195	-85.39
			PN24 -/-	0.033587	-1.4	-35.12	-11.419	-7.4738	-91.585
NCGC00482613-02	Cytarabine	CTG	MEK-null	0.670158	-1.2	-53.218	-37.223	-6.1738	-69.972	-52.66
			MEK-wt	3.35875	-1.4	-31.496	-16.401	-5.4738	-17.312
		CTG	PH2 +/-	NA	4	0	13.867	NA	25.285	-104.521
			PN24 -/-	1.06213	-1.2	-54.77	-41.925	-5.9738	-79.236
NCGC00487205-01	SKI 5C	CTG	MEK-null	9.46623	-1.2	-80.203	-67.511	-5.0238	-14.067	-52.863
			MEK-wt	NA	4	0	29.367	NA	38.796
		GF-AFC	MEK-null	26.6795	-2.1	-136.428	-96.392	-4.5738	-42.105	-47.08
			MEK-wt	5.32325	4	-10.588	0	-5.2738	4.975
NCGC00015358-19	Pentoxyverine Citrate	GF-AFC	MEK-WT	NA	4	0	-22.507	NA	-52.25	-29.311
			MEK-null	6.70158	-2.4	-66.368	-67.553	-5.1738	-81.561
		CTG	MEK-WT	10.6213	4	-18.841	-17.784	-4.9738	-20.162	-20.218
			MEK-null	5.97279	-2.4	-46.352	-41.064	-5.2238	-40.38
NCGC00092309-06	SKI-II	GF-AFC	MEK-WT	18.8876	-2.2	-82.546	-67.081	-4.7238	-55.711	-47.823
			MEK-null	2.66795	-1.1	-98.466	-93.307	-5.5738	-103.534
		GF-AFC	PH2+/-	9.46623	-2.2	-73.308	-73.145	-5.0238	-53.555	-120.283
			PN24-/-	4.74436	-1.1	-95.495	-100.391	-5.3238	-173.838
		CTG	MEK-WT	13.3714	-2.2	-68.1	-49.515	-4.8738	20.263	-64.885
			MEK-null	2.99349	-1.1	-115.017	-94.57	-5.5238	-44.622
NCGC00159456-16	Imatinib	GF-AFC	MEK-WT	NA	4	0	-37.884	NA	-27.011	-71.76
			MEK-null	9.46623	-2.2	-73.705	-74.023	-5.0238	-98.771
		GF-AFC	PH2+/-	NA	4	0	-46.629	NA	-73.309	-29.216
			PN24-/-	5.97279	-1.2	-70.243	-73.7	-5.2238	-102.525
NCGC00162453-15	Trichostatin A	GF-AFC	PH2+/-	0.597279	-1.4	-71.382	-77.8	-6.2238	-122.224	-51.139
			PN24-/-	2.99349	-1.3	-96.227	-94.34	-5.5238	-173.363
		CTG	MEK-WT	4.22841	-1.1	-97.471	-93.827	-5.3738	-63.128	-58.939
			MEK-null	0.75193	-1.1	-116.778	-96.315	-6.1238	-122.067
NCGC00165811-06	IMD-0354	GF-AFC	MEK-WT	23.7781	-2.1	-113.503	-89.806	-4.6238	-93.885	-94.351
			MEK-null	0.188876	-1.1	-96.432	-95.303	-6.7238	-188.236
		CTG	MEK-WT	21.1923	-2.1	-134.014	-92.685	-4.6738	-9.732	-157.597
			MEK-null	0.266795	-1.1	-116.059	-98.753	-6.5738	-167.329
NCGC00169628-03	null	GF-AFC	MEK-WT	NA	4	0	-34.376	NA	-15.31	-127.259
			MEK-null	2.31708	-1.1	-89.801	-92.265	-5.6351	-142.569
		CTG	MEK-WT	11.6129	-2.4	-47.898	-34.84	-4.9351	-12.994	-88.052
			MEK-null	2.91703	-1.1	-103.397	-96.136	-5.5351	-101.046
NCGC00246966-12	Flubendazole	GF-AFC	MEK-WT	0.237781	-1.4	-60.148	-63.686	-6.6238	-120.624	-31.017
			MEK-null	1.5003	-1.3	-79.442	-82.373	-5.8238	-151.641
		GF-AFC	PH2+/-	1.5003	-1.2	-72.002	-80.378	-5.8238	-152.638	-39.836
			PN24-/-	0.237781	-1.3	-88.399	-85.724	-6.6238	-192.474
NCGC00247624-03	Tanshinone I	GF-AFC	MEK-WT	NA	-3	0	-44.969	NA	-40.531	-52.949
			MEK-null	3.76858	-1.1	-102.354	-101.087	-5.4238	-93.48
		CTG	MEK-WT	23.7781	-2.4	-42.562	-15.982	-4.6238	83.496	-95.929
			MEK-null	3.35875	-1.1	-121.998	-97.717	-5.4738	-12.433
NCGC00263177-05	CUDC-101	GF-AFC	MEK-WT	9.46623	-2.3	-99.088	-92.26	-5.0238	-134.452	-64.745
			MEK-null	1.06213	-1.1	-94.097	-103.185	-5.9738	-199.197
		CTG	MEK-WT	26.6795	-2.1	-120.599	-81.248	-4.5738	11.219	-110.805
			MEK-null	1.5003	-1.1	-116.027	-95.668	-5.8238	-99.586
NCGC00371153-09	RKI-1447	GF-AFC	MEK-WT	NA	4	0	-0.144	NA	18.296	-18.505
			MEK-null	9.46623	-2.4	-79.434	-78.445	-5.0238	-0.209
		GF-AFC	PH2+/-	NA	4	0	-33.383	NA	92.01	-107.316
			PN24-/-	NA	-3	0	-59.644	NA	-15.306
		CTG	MEK-WT	37.6858	4	-13.903	-14.573	-4.4238	-13.985	-27.197
			MEK-null	10.6213	-2.1	-107.379	-82.399	-4.9738	-41.182
NCGC00378612-02	VER-50589	GF-AFC	MEK-WT	7.5193	-2.1	-86.267	-85.582	-5.1238	-95.278	-165.377
			MEK-null	0.059728	-1.1	-103.641	-92.918	-7.2238	-260.655
		CTG	MEK-WT	8.43679	-1.1	-100.672	-91.532	-5.0738	-49.463	-191.726
			MEK-null	0.067016	-1.1	-117.719	-97.111	-7.1738	-241.189
		CTG	PH2+/-	0.422841	-1.2	-72.178	-62.648	-6.3738	-84.799	-54.681
			PN24-/-	0.335875	-1.2	-79.539	-69.396	-6.4738	-139.48
NCGC00378890-01	CB30865	GF-AFC	MEK-WT	0.023778	4	-23.857	-26.131	-7.6238	-45.738	-183.12
			MEK-null	0.029935	-1.2	-83.604	-71.129	-7.5238	-228.858
		GF-AFC	PH2+/-	0.299349	-1.4	-32.702	-42.492	-6.5238	-12.652	-143.501
			PN24-/-	NA	4	0	-53.397	NA	-156.153
		CTG	MEK-WT	0.133714	-1.1	-86.177	-94.715	-6.8738	-257.425	-60.164
			MEK-null	0.023778	-1.1	-100.203	-98.716	-7.6238	-317.589
		CTG	PH2+/-	0.067016	-1.1	-98.047	-93.961	-7.1738	-263.95	-68.73
			PN24-/-	0.023778	-1.1	-90.275	-97.595	-7.6238	-332.68
NCGC00380296-01	null	CTG	MEK-WT	7.93126	-3	-61.598	-45.915	-5.1007	-19.565	-74.357
			MEK-null	3.15749	-2.1	-102.534	-96.067	-5.5007	-93.922
NCGC00385478-01	9-Methoxycamptothecin	CTG	PH2+/-	1.46892	-1.2	-78.162	-78.212	-5.833	-110.047	-88.634
			PN24-/-	0.164816	-1.1	-84.689	-90.461	-6.783	-198.681
NCGC00386154-01	Pitavastatin Calcium	GF-AFC	MEK-WT	9.46623	-2.1	-88.805	-89.702	-5.0238	-78.914	-54.902
			MEK-null	0.474436	-1.1	-115.663	-94.159	-6.3238	-133.816
		CTG	MEK-WT	10.6213	-2.1	-118.36	-95.684	-4.9738	-7.874	-98.11
			MEK-null	0.597279	-1.1	-127.957	-98.307	-6.2238	-105.984
NCGC00386590-01	S 5751	GF-AFC	MEK-WT	15.003	-2.4	-49.824	-44.067	-4.8238	-40.614	-106.086
			MEK-null	7.5193	-2.1	-85.983	-95.823	-5.1238	-146.7
NCGC00387022-02	ABT-737	GF-AFC	MEK-WT	NA	-3	0	-74.648	NA	11.926	-155.411
			MEK-null	0.946624	-1.1	-89.225	-93.527	-6.0238	-143.485
		GF-AFC	PH2+/-	23.7781	-3	-74.026	-67.874	-4.6238	57.984	-104.631
			PN24-/-	9.46623	-2.3	-94.071	-86.261	-5.0238	-46.647
		CTG	MEK-WT	29.9349	-2.2	-92.544	-77.53	-4.5238	-83.418	-82.696
			MEK-null	0.75193	-1.3	-80.714	-92.775	-6.1238	-166.114
		CTG	PH2+/-	18.8876	-2.2	-64.252	-61.14	-4.7238	-47.262	-47.497
			PN24-/-	13.3714	-2.2	-71.513	-70.558	-4.8738	-94.759
NCGC00387853-03	NVP-AUY922	GF-AFC	MEK-WT	NA	4	0	-87.845	NA	-117.711	-209.791
			MEK-null	0.042284	-1.1	-86.19	-94.65	-7.3738	-327.502
		CTG	MEK-WT	4.74436	-1.1	-92.925	-87.685	-5.3238	-70.781	-233.958
			MEK-null	0.047444	-1.1	-95.843	-97.362	-7.3238	-304.739
NCGC00415059-01	AZD-3965	CTG	MEK-WT	9.46623	4	-15.822	-4.851	-5.0238	38.808	-61.454
			MEK-null	8.43679	-2.2	-72.198	-63.222	-5.0738	-22.646
		CTG	PH2+/-	0.026679	4	-17.355	-16.842	-7.5738	-42.405	-43.199
			PN24-/-	1.68336	-1.2	-32.226	-37.748	-5.7738	-85.604
NCGC00485105-01	Ancitabine hydrochloride	CTG	MEK-WT	1.06213	-1.2	-53.947	-68.181	-5.9738	-105.903	-86.531
			MEK-null	0.075193	-1.4	-93.912	-80.174	-7.1238	-192.434
		CTG	PH2+/-	1.19173	-1.2	-68.336	-63.932	-5.9238	-100.759	-95.476
			PN24-/-	0.299349	-1.1	-86.183	-81.478	-6.5238	-196.235
NCGC00015060-18	Azathioprine	GF-AFC	MEK null	17.2465	-2.4	-47.643	-49.756	-4.7633	-54.517	-46.607
			MEK wt	0.003441	4	-15.699	8.314	-8.4633	-7.91
NCGC00015523-13	Hydroquinone	GF-AFC	MEK null	3.44113	-1.2	-73.344	-69.012	-5.4633	-90.518	-62.974
			MEK wt	27.3339	-3	-70.659	-63.783	-4.5633	-27.544
		CTG	MEK null	7.70373	-1.1	-87.917	-84.7	-5.1133	-75.327	-69.934
			MEK wt	38.6101	-3	-65.303	-54.481	-4.4133	-5.393
NCGC00015647-18	Nocodazole	GF-AFC	MEK null	0.306691	-1.2	-74.923	-67.974	-6.5133	-165.573	-39.176
			MEK wt	0.096984	-1.2	-47.143	-51.581	-7.0133	-126.397
		CTG	MEK null	0.344113	-1.2	-75.433	-66.829	-6.4633	-99.439	-87.843
			MEK wt	0.136994	-1.2	-30.772	-19.62	-6.8633	-11.596
NCGC00015693-09	Mitoxantrone	GF-AFC	MEK null	0.545382	-1.2	-74.292	-91.346	-6.2633	-243.039	-117.081
			MEK wt	0.136994	-1.2	-57.69	-50.44	-6.8633	-125.958
		GF-AFC	PH2+/-	2.73339	-2.4	-52.799	-78.367	-5.5633	-130.017	-24.588
			PN24-/-	0.611929	-1.1	-85.788	-83.653	-6.2133	-154.605
		CTG	MEK null	0.969842	-1.1	-96.576	-96.013	-6.0133	-148.799	-37.083
			MEK wt	0.486072	-1.2	-59.501	-68.977	-6.3133	-111.716
		CTG	PH2+/-	30.6691	-2.1	-97.407	-80.581	-4.5133	-59.55	-105.518
			PN24-/-	1.5371	-1.1	-79.266	-89.666	-5.8133	-165.068
NCGC00015735-11	Niclosamide	GF-AFC	MEK null	15.003	-3	-89.894	-73.808	-4.8238	-40.89	-79.972
			MEK wt	0.047444	4	18.679	-2.362	-7.3238	39.082
		CTG	MEK null	0.75193	-1.1	-80.527	-90.595	-6.1238	-155.828	-136.765
			MEK wt	NA	4	0	-2.6	NA	-19.063
NCGC00016373-08	Benzethonium chloride	GF-AFC	MEK null	6.86595	-1.4	-71.093	-62.687	-5.1633	-13.677	-41.565
			MEK wt	2.73339	4	15	-2.302	-5.5633	27.888
		CTG	MEK null	15.371	-2.2	-70.183	-66.737	-4.8133	-45.718	-20.462
			MEK wt	38.6101	-3	-46.745	-37.307	-4.4133	-25.256
NCGC00016706-07	Parbendazole	CTG	MEK null	0.273339	-1.2	-62.489	-72.665	-6.5633	-158.302	-98.449
			MEK wt	2.43613	-1.2	-27.079	-30.688	-5.6133	-59.853
NCGC00016789-06	Methylbenzethonium chloride	GF-AFC	MEK null	9.69842	-2.2	-62.776	-60.145	-5.0133	-33.111	-49.858
			MEK wt	9.69842	4	22.815	21.244	-5.0133	16.747
		GF-AFC	PH2+/-	0.433212	1.2	27	-20.594	-6.3633	64.85	-83.557
			PN24-/-	13.6994	-2.4	-40.174	-39.444	-4.8633	-18.707
NCGC00016876-12	Albendazole	GF-AFC	MEK null	1.08818	-1.2	-62.938	-73.998	-5.9633	-131.841	-115.286
			MEK wt	43.3212	3	53.593	35.918	-4.3633	-16.555
		CTG	MEK null	2.43613	-2.2	-66.529	-65.523	-5.6133	-55.245	-39.347
			MEK wt	1.72465	4	-21.128	-13.21	-5.7633	-15.898
NCGC00017112-10	Ciclopirox	GF-AFC	MEK null	1.08818	-1.2	-74.859	-76.278	-5.9633	-122.769	-76.254
			MEK wt	3.44113	-1.2	-47.132	-45.813	-5.4633	-46.515
		CTG	MEK null	9.69842	-2.1	-96.767	-85.409	-5.0133	-74.908	-53.964
			MEK wt	19.3509	-2.2	-55.482	-49.899	-4.7133	-20.944
NCGC00017324-07	Simvastatin	GF-AFC	MEK null	0.864372	-1.1	-81.536	-76.031	-6.0633	-197.186	-149.868
			MEK wt	15.371	-2.2	-52.753	-57.034	-4.8133	-47.318
		CTG	MEK null	0.864372	-1.1	-89.446	-94.596	-6.0633	-182.327	-105.103
			MEK wt	21.7121	-2.1	-86.832	-86.08	-4.6633	-77.224
NCGC00018098-07	Iodoquinol	GF-AFC	MEK null	12.2096	-2.4	-67.681	-58.122	-4.9133	-24.059	-26.502
			MEK wt	0.027334	4	7.537	-0.48	-7.5633	2.443
		CTG	MEK null	7.70373	-2.2	-51.129	-38.145	-5.1133	4.545	-43.718
			MEK wt	8.64372	4	-13.312	-0.677	-5.0633	48.263
NCGC00018238-09	Oxibendazole	GF-AFC	MEK null	0.306691	-1.2	-73.841	-59.009	-6.5133	-146.896	-84.233
			MEK wt	0.486072	-1.2	-37.38	-24.17	-6.3133	-62.663
		CTG	MEK null	0.386101	-1.2	-54.377	-62.366	-6.4133	-156.807	-73.522
			MEK wt	0.243613	4	-20.942	-26.009	-6.6133	-83.285
		CTG	PH2+/-	0.545382	-1.4	-16.033	-21.482	-6.2633	-56.051	-26.154
			PN24-/-	0.486072	-1.2	-34.303	-36.949	-6.3133	-82.205
NCGC00022001-13	Podofilox	GF-AFC	MEK null	0.027334	-1.2	-79.707	-62.425	-7.5633	-230.225	-102.935
			MEK wt	0.043321	-1.2	-32.987	-34.929	-7.3633	-127.29
		CTG	MEK null	0.034411	-1.2	-72.574	-50.445	-7.4633	-157.376	-109.748
			MEK wt	0.048607	4	-28.47	-18.596	-7.3133	-47.628
NCGC00023509-13	Lovastatin	GF-AFC	MEK null	0.969842	-1.1	-82.836	-81.344	-6.0133	-174.012	-133.138
			MEK wt	27.3339	-3	-36.968	-35.582	-4.5633	-40.874
		CTG	MEK null	1.36994	-1.1	-84.469	-93.013	-5.8633	-176.194	-127.921
			MEK wt	24.3613	-2.4	-41.275	-40.343	-4.6133	-48.273
NCGC00025122-02	Stilonium iodide	GF-AFC	MEK null	5.45382	-2.1	-104.472	-93.555	-5.2633	-83.484	-87.777
			MEK wt	15.371	4	-28.89	-17.825	-4.8133	4.293
		CTG	MEK null	15.371	-2.1	-107.057	-95.246	-4.8133	-123.786	-17.526
			MEK wt	9.69842	-2.2	-30.733	-46.835	-5.0133	-106.26
NCGC00025125-18	Colchicine	GF-AFC	MEK null	0.034411	-1.2	-80.092	-2.949	-7.4633	-190.124	-61.808
			MEK wt	0.122096	-1.2	-41.402	-43.424	-6.9133	-128.316
		CTG	MEK null	0.077037	-1.2	-55.31	-58.197	-7.1133	-194.257	-124.442
			MEK wt	0.217121	4	-20.588	-24.432	-6.6633	-69.815
NCGC00090851-10	5-Azacitidine	GF-AFC	MEK null	1.22096	-1.4	-64.655	-59.167	-5.9133	-112.923	-52.611
			MEK wt	7.70373	-1.2	-57.486	-59.38	-5.1133	-60.312
		CTG	MEK null	2.73339	-1.2	-76.294	-79.455	-5.5633	-132.504	-38.527
			MEK wt	17.2465	-2.4	-34.007	-45.944	-4.7633	-93.977
NCGC00091050-09	Phenylmercuric acetate	GF-AFC	MEK null	0.770373	-1.1	-85.203	-84.72	-6.1133	-162.249	-79.759
			MEK wt	3.06691	-1.1	-102.694	-91	-5.5133	-82.49
		GF-AFC	PH2+/-	10.8818	-2.1	-107.041	-101.689	-4.9633	-55.68	-51.571
			PN24-/-	3.86101	-1.1	-110.487	-105.414	-5.4133	-107.251
		CTG	MEK null	0.969842	-1.1	-104.709	-95.007	-6.0133	-142.171	-38.88
			MEK wt	3.44113	-1.1	-101.85	-97.243	-5.4633	-103.291
NCGC00092314-04	Triciribine	GF-AFC	MEK null	0.545382	-1.2	-61.891	-48.393	-6.2633	-142.169	-136.29
			MEK wt	24.3613	-3	-69.69	-56.377	-4.6133	-5.879
		CTG	MEK null	1.93509	-1.1	-77.689	-89.059	-5.7133	-151.048	-83.857
			MEK wt	21.7121	-2.2	-77.157	-73.399	-4.6633	-67.191
NCGC00093976-08	Idarubicin hydrochloride	GF-AFC	MEK null	0.06866	-1.2	-58.354	-81.91	-7.1633	-327.272	-171.993
			MEK wt	1.22096	-1.1	-77.747	-79.429	-5.9133	-155.279
		CTG	MEK null	0.122096	-1.1	-90.982	-92.568	-6.9133	-252.097	-97.699
			MEK wt	1.72465	-1.2	-66.887	-73.281	-5.7633	-154.398
		CTG	PH2+/-	3.44113	-1.1	-76.157	-75.16	-5.4633	-131.858	-35.937
			PN24-/-	0.770373	-1.2	-75.044	-63.229	-6.1133	-167.795
NCGC00096122-05	Thioinosine	CTG	MEK null	2.17121	-1.2	-50.888	-27.778	-5.6633	11.516	-32.047
			MEK wt	NA	4	0	9.339	NA	43.563
		CTG	PH2+/-	17.2465	4	-15.128	-1.773	-4.7633	44.44	-18.689
			PN24-/-	15.371	-2.2	-46.014	-34.595	-4.8133	25.751
NCGC00160275-03	Geliomycin	GF-AFC	MEK null	0.335875	-1.4	-72.479	-53.443	-6.4738	-137.078	-131.673
			MEK wt	0.002993	4	28.035	15.597	-8.5238	-5.405
		CTG	MEK null	0.75193	-1.1	-82.924	-91.867	-6.1238	-195.363	-149.835
			MEK wt	0.021192	4	7.163	-8.595	-7.6738	-45.528
NCGC00160514-02	Idebenone	GF-AFC	MEK null	10.8818	-2.4	-75.16	-77.526	-4.9633	-71.839	-83.575
			MEK wt	10.8818	4	-12.849	-6.957	-4.9633	11.736
		CTG	MEK null	13.6994	-2.1	-92.945	-93.392	-4.8633	-64.946	-80.639
			MEK wt	2.73339	4	12.04	-7.292	-5.5633	15.693
NCGC00160566-02	Broquinaldol	GF-AFC	MEK null	2.17121	-1.4	-83.393	-62.344	-5.6633	-33.009	-69.847
			MEK wt	NA	4	0	-3.781	NA	36.838
		CTG	MEK null	13.6994	-2.1	-98.035	-88.347	-4.8633	-58.668	-76.395
			MEK wt	0.017246	4	5.605	0.387	-7.7633	17.727
NCGC00160655-03	Tenonitrozole	GF-AFC	MEK null	6.11929	-2.2	-82.322	-72.936	-5.2133	-71.658	-66.499
			MEK wt	0.001088	4	23.702	-0.866	-8.9633	-5.159
		GF-AFC	PH2+/-	4.86072	4	19.279	-9.563	-5.3133	-15.871	-48.939
			PN24-/-	1.72465	-2.4	-53.24	-50.679	-5.7633	-64.81
NCGC00161419-05	Trimetrexate	GF-AFC	MEK null	0.243613	-1.2	-31.29	-26.721	-6.6133	-88.232	-17.52
			MEK wt	0.611929	-1.4	-38.575	-19.851	-6.2133	-70.712
		GF-AFC	PH2+/-	0.122096	4	-12.948	-18.742	-6.9133	-45.805	-122.934
			PN24-/-	0.108818	-1.2	-52	-68.778	-6.9633	-168.739
		CTG	PH2+/-	0.004332	4	-21.457	-8.587	-8.3633	2.902	-59.782
			PN24-/-	2.43613	-2.4	-50.893	-54.274	-5.6133	-56.88
NCGC00164486-04	Cyclovalone	GF-AFC	MEK null	1.93509	-1.1	-85.01	-72.042	-5.7133	-102.299	-68.174
			MEK wt	27.3339	-2.2	-75.672	-57.643	-4.5633	-34.125
		CTG	MEK null	3.86101	-1.1	-88.892	-92.584	-5.4133	-114.128	-78.513
			MEK wt	34.4113	-3	-59.1	-52.64	-4.4633	-35.615
NCGC00164553-02	Clofarabine	GF-AFC	MEK null	3.44113	-1.2	-77.887	-75.348	-5.4633	-84.43	-56.669
			MEK wt	8.64372	-2.2	-63.751	-59.039	-5.0633	-27.761
		GF-AFC	PH2+/-	8.64372	-2.2	-46.218	-39.751	-5.0633	-11.852	-58.93
			PN24-/-	5.45382	-2.2	-69.856	-68.172	-5.2633	-70.782
NCGC00164624-02	Adefovir dipivoxil	GF-AFC	MEK null	3.06691	-1.1	-82.875	-85.322	-5.5133	-112.31	-71.707
			MEK wt	10.8818	-2.4	-62.795	-55.591	-4.9633	-40.603
NCGC00164625-04	Cerivastatin sodium	GF-AFC	MEK null	0.034411	-1.1	-83.083	-76.819	-7.4633	-257.912	-148.376
			MEK wt	1.5371	-1.2	-66.284	-62.381	-5.8133	-109.536
		CTG	MEK null	0.086437	-1.1	-102.294	-93.272	-7.0633	-243.394	-116.256
			MEK wt	1.72465	-1.1	-91.702	-85.18	-5.7633	-127.138
NCGC00166088-02	Decitabine	GF-AFC	MEK null	0.122096	-1.2	-78.193	-59.956	-6.9133	-130.349	-72.326
			MEK wt	5.45382	-2.2	-42.568	-20.597	-5.2633	-58.023
		CTG	MEK null	0.344113	-1.2	-76.859	-56.095	-6.4633	-84.027	-120.726
			MEK wt	0.864372	4	-18.227	-3.522	-6.0633	36.699
NCGC00168464-04	Clofilium tosylate	GF-AFC	MEK null	0.770373	-2.2	-63.333	1.114	-6.1133	-56.914	-32.013
			MEK wt	10.8818	-2.4	-37.831	-37.263	-4.9633	-24.901
NCGC00181775-02	Toluidine blue	GF-AFC	MEK null	4.33212	-2.2	-104.85	-5.007	-5.3633	-36.479	-48.345
			MEK wt	43.3212	4	-24.174	-15.145	-4.3633	11.866
		CTG	MEK null	6.11929	-1.2	-74.912	-79.126	-5.2133	-95.016	-98.325
			MEK wt	12.2096	4	-23.08	-19.233	-4.9133	3.309
NCGC00249613-02	Carfilzomib	GF-AFC	MEK null	0.03861	-1.1	-82.133	-47.046	-7.4133	-275.163	-144.853
			MEK wt	0.545382	-1.2	-72.418	-65.296	-6.2633	-130.31
		CTG	MEK null	0.054538	-1.1	-93.717	-94.046	-7.2633	-296.755	-167.463
			MEK wt	0.864372	-1.2	-66.751	-67.42	-6.0633	-129.292
NCGC00253588-01	Gimatecan	GF-AFC	PH2+/-	7.70373	-3	-45.314	0.176	-5.1133	-37.666	-109.463
			PN24-/-	0.096984	-1.2	-69.999	-56.279	-7.0133	-147.129
		CTG	PH2+/-	0.054538	4	-18.714	-8.511	-7.2633	10.989	-159.499
			PN24-/-	0.344113	-1.2	-83.136	-72.176	-6.4633	-148.51
NCGC00253639-01	4-Hydroxyindole	GF-AFC	MEK null	3.86101	-1.2	-49.738	-49.067	-5.4133	-59.119	-53.583
			MEK wt	0.344113	4	10.256	4.131	-6.4633	-5.536
		CTG	MEK null	19.3509	-2.4	-37.731	-32.605	-4.7133	-33.868	-34.681
			MEK wt	43.3212	4	22.775	16.919	-4.3633	0.813
NCGC00263525-01	Fluvastatin sodium	GF-AFC	MEK null	0.217121	-1.4	-62.728	-37.952	-6.6633	-126.59	-98.703
			MEK wt	9.69842	-2.2	-66.63	-59.554	-5.0133	-27.887
		CTG	MEK null	0.770373	-1.1	-91.532	-96.539	-6.1133	-204.568	-134.265
			MEK wt	10.8818	-2.1	-82.111	-81.155	-4.9633	-70.303
NCGC00263543-01	Vincristine	GF-AFC	MEK null	0.306691	-1.2	-73.375	-61.027	-6.5133	-160.916	-78.148
			MEK wt	1.36994	-1.2	-36.668	-42.957	-5.8633	-82.768
		CTG	MEK null	0.386101	-1.2	-68.233	-50.578	-6.4133	-92.917	-67.691
			MEK wt	0.386101	4	-23.973	-22.894	-6.4133	-25.226
NCGC00263548-01	Vinblastine sulfate	GF-AFC	MEK null	0.386101	-1.2	-66.747	-56.307	-6.4133	-173.872	-138.622
			MEK wt	0.686595	-1.2	-47.012	-0.541	-6.1633	-35.25
		CTG	MEK null	0.433212	-1.2	-46.326	-36.486	-6.3633	-125.822	-84.206
			MEK wt	0.611929	4	-20.447	-25.373	-6.2133	-41.616
NCGC00263568-01	Vinorelbine tartrate	GF-AFC	MEK null	0.003441	-1.2	-77.288	-55.388	-8.4633	-295.006	-155.976
			MEK wt	0.03861	-1.4	-44.346	-48.905	-7.4133	-139.03
		CTG	MEK null	0.004861	-1.2	-59.874	-37.117	-8.3133	-204.202	-134.739
			MEK wt	0.03861	4	-16.607	-25.8	-7.4133	-69.463
NCGC00263918-03	Epirubicin hydrochloride	GF-AFC	MEK null	0.172465	-1.1	-90.804	-90.205	-6.7633	-227.424	-88.287
			MEK wt	4.86072	-2.1	-83.887	-93.052	-5.3133	-139.137
		GF-AFC	PH2+/-	17.2465	-2.3	-103.144	-88.932	-4.7633	-87.31	-53.203
			PN24-/-	1.22096	-1.1	-83.938	-84.995	-5.9133	-140.513
		CTG	MEK null	0.306691	-1.1	-90.533	-96.803	-6.5133	-240.937	-123.857
			MEK wt	2.17121	-2.2	-70.139	-80.254	-5.6633	-117.08
		CTG	PH2+/-	24.3613	-2.2	-83.253	-77.449	-4.6133	-84.288	-58.823
			PN24-/-	3.06691	-1.1	-82.347	-86.826	-5.5133	-143.111
NCGC00344583-01	Vinblastine sulfate	GF-AFC	MEK null	0.770373	-1.1	-81.267	-97.314	-6.1133	-177.8	-105.417
			MEK wt	0.545382	-1.2	-75.505	-62.593	-6.2633	-72.383
		CTG	MEK null	0.864372	-1.2	-57.337	-59.098	-6.0633	-111.542	-72.18
			MEK wt	1.36994	-1.4	-27.939	-24.474	-5.8633	-39.362
NCGC00345828-07	Pyridone 6	CTG	MEK-null	8.43679	-2.2	-68.177	13.191	-5.0738	-26.137	-40.348
			MEK-wt	0.670158	4	8.579	14.697	-6.1738	14.211
		GF-AFC	MEK-null	0.680848	-1.2	-43.174	-5.806	-6.1669	-23.267	-68.968
			MEK-wt	NA	4	0	20.968	NA	45.701
NCGC00263166-02	Obatoclax	CTG	MEK-null	1.52369	-1.1	-118.42	-17.698	-5.8171	-137.159	-64.377
			MEK-wt	6.80607	-1.1	-112.007	-92.558	-5.1671	-72.782
NCGC00378733-02	glucagon receptor antagonists-2	CTG	MEK-null	9.61383	-1.1	-111.063	-95.622	-5.0171	-24.02	-82.241
			MEK-wt	19.1821	-1.4	-29.403	-2.35	-4.7171	58.221
NCGC00013679-06	Fenticlor	GF-AFC	MEK null	3.86101	-3	-55.122	-15.998	-5.4133	-34.517	-27.878
			MEK wt	0.486072	4	10.837	-7.757	-6.3133	-6.639
		CTG	MEK null	5.45382	-1.2	-52.991	-44.965	-5.2633	-25.402	-14.528
			MEK wt	0.000864	4	-23.175	-0.348	-9.0633	-10.874
NCGC00015053-10	Docebenone	GF-AFC	MEK null	4.86072	-3	-35.488	-12.667	-5.3133	-6.957	-10.827
			MEK wt	0.048607	4	-19.548	-5.246	-7.3133	3.87
		CTG	MEK null	13.6994	-2.2	-62.805	-73.144	-4.8633	-95.08	-64.772
			MEK wt	NA	4	0	-2.579	NA	-30.308
NCGC00015096-17	Amiodarone hydrochloride	CTG	MEK null	15.371	-2.2	-64.68	-69	-4.8133	-94.139	-37.757
			MEK wt	NA	4	0	-17.359	NA	-56.382
NCGC00015273-19	Chlorpromazine	GF-AFC	MEK null	12.2096	-2.1	-101.952	-92.866	-4.9133	-64.447	-68.525
			MEK wt	15.371	-2.2	-89.169	-60.207	-4.8133	4.078
		CTG	MEK null	13.6994	-2.1	-84.77	-96.058	-4.8633	-108.247	-43.023
			MEK wt	17.2465	-2.2	-59.622	-58.038	-4.7633	-65.224
NCGC00015870-17	Quercetin	CTG	MEK-null	13.3714	-1.2	-58.816	-50.982	-4.8738	-38.04	-63.049
			MEK-wt	6.70158	4	18.391	28.853	-5.1738	25.009
NCGC00016043-08	Tyrphostin 23	GF-AFC	MEK null	9.69842	-2.2	-42.194	-42.4	-5.0133	-37.069	-59.254
			MEK wt	0.003441	4	15.316	2.823	-8.4633	22.185
NCGC00159458-20	Atorvastatin calcium	GF-AFC	MEK-WT	NA	-3	0	-76.886	NA	-114.06	-40.654
			MEK-null	1.12032	-1.1	-84.679	-84.335	-5.9507	-154.714
		CTG	MEK-WT	6.30003	-3	-77.963	-69.309	-5.2007	-23.217	-83.303
			MEK-null	1.58249	-1.1	-102.595	-92.621	-5.8007	-106.52
NCGC00159458-05	Atorvastatin calcium	GF-AFC	MEK null	3.06691	-1.1	-95.629	-83.34	-5.5133	-76.322	-59.505
			MEK wt	38.6101	-3	-54.042	-48.537	-4.4133	-16.817
		CTG	MEK null	7.70373	-2.1	-119.642	-96.228	-5.1133	-26.515	-57.258
			MEK wt	38.6101	-3	-66.654	-48.088	-4.4133	30.743
NCGC00163468-05	Mitomycin C	CTG	PN24-/-	12.2096	-2.2	-46.04	-34.889	-4.9133	-16.802	-16.777
			PH2+/-	0.611929	4	-17.444	-8.326	-6.2133	-0.025
NCGC00016526-07	Berberine	GF-AFC	MEK null	2.73339	-1.2	-37.395	-36.807	-5.5633	-49.6	-46.906
			MEK wt	0.004861	4	17.412	-6.035	-8.3133	-2.694
NCGC00094748-07	Oxyphenbutazone	CTG	MEK null	7.70373	-1.1	-104.159	-92.091	-5.1133	-30.154	-47.2
			MEK wt	38.6101	-3	-124.365	-95.379	-4.4133	17.046
NCGC00164568-11	Montelukast Sodium	GF-AFC	MEK-WT	NA	-3	0	-101.537	NA	26.197	-187.848
			MEK-null	0.946624	-1.1	-90.131	-101.161	-6.0238	-161.651
NCGC00253704-01	Methyl 3-amino-5,6-dichloropyrazine-2-carboxylate	GF-AFC	MEK null	1.08818	-1.2	-70.95	-72.399	-5.9633	-139.6	-93.536
			MEK wt	13.6994	-2.2	-78.144	-73.135	-4.8633	-46.064
		CTG	MEK null	2.43613	-1.1	-102.242	-93.449	-5.6133	-79.126	-63.585
			MEK wt	30.6691	-2.1	-132.665	-95.449	-4.5133	-15.541
NCGC00262934-01	Ethyl 4-(2-amino-4-chloroanilino)piperidine-1-carboxylate	GF-AFC	MEK null	8.64372	-1.1	-92.508	-100.379	-5.0633	-132.6	-63.433
			MEK wt	15.371	-2.2	-69.416	-63.616	-4.8133	-69.167
		CTG	MEK null	6.86595	-1.2	-87.022	-78.357	-5.1633	-41.816	-64.702
			MEK wt	24.3613	-2.4	-44.499	-27.132	-4.6133	22.886
NCGC00014911-03	Cucurbitacin I	GF-AFC	MEK-null	0.121074	-1.2	-68.211	-55.611	-6.9169	-191.4	-94.883
			MEK-wt	1.71021	-1.2	-68.162	-68.508	-5.7669	-96.517
		CTG	MEK-null	0.171021	-1.2	-80.061	-74.871	-6.7669	-198.089	-95.195
			MEK-wt	13.5847	-2.1	-102.876	-91.879	-4.867	-102.894
NCGC00014925-06	Topotecan hydrochloride	CTG	PH2 +/-	48.2004	-2.4	-24.149	-24.314	-4.317	-37.101	-78.771
			PN24 -/-	3.41233	-1.1	-86.179	-91.697	-5.4669	-115.872
NCGC00015049-24	Apigenin	GF-AFC	MEK-null	1.52423	-1.2	-33.802	-15.116	-5.817	-52.868	-70.875
			MEK-wt	2.71051	4	10.991	16.083	-5.567	18.007
		CTG	MEK-null	2.71051	-1.4	-33.92	-20.294	-5.567	-25.738	-52.516
			MEK-wt	NA	4	0	22.528	NA	26.778
NCGC00015647-31	Nocodazole	GF-AFC	MEK-null	0.107907	-1.2	-55.734	-36.581	-6.9669	-177.277	-53.975
			MEK-wt	0.085714	-1.4	-33.902	-22.694	-7.067	-123.302
		CTG	MEK-null	0.271051	-1.2	-58.447	-53.811	-6.567	-119.726	-64.677
			MEK-wt	0.191889	-1.4	-21.742	-18.465	-6.7169	-55.049
NCGC00015693-19	Mitoxantrone	GF-AFC	MEK-null	0.961724	-1.1	-83.581	-98.169	-6.0169	-206.253	-89.32
			MEK-wt	2.71051	-1.2	-75.339	-81.746	-5.567	-116.933
			PH2 +/-	27.1051	-2.1	-107.918	-93.169	-4.567	-97.255	-42.486
			PN24 -/-	1.71021	-1.1	-87.905	-90.07	-5.7669	-139.741
		CTG	MEK-null	1.21074	-1.2	-85.408	-76.445	-5.9169	-113.598	-29.833
			MEK-wt	6.80848	-2.1	-90.2	-82.737	-5.1669	-83.765
			PH2 +/-	24.1574	-2.1	-93.7	-89.221	-4.617	-52.777	-57.5
			PN24 -/-	3.41233	-1.1	-83.374	-89.986	-5.4669	-110.277
NCGC00015735-18	Niclosamide	GF-AFC	MEK-null	0.096172	-1.2	-59.975	-23.1	-7.0169	-161.137	-139.942
			MEK-wt	3.82869	-1.2	-51.502	-22.427	-5.4169	-21.195
		CTG	MEK-null	0.191889	-1.1	-73.649	-34.009	-6.7169	-183.372	-74.534
			MEK-wt	2.71051	-1.1	-80.078	-64.884	-5.567	-108.838
NCGC00016014-09	Tyrphostin B42	GF-AFC	MEK-null	4.29586	-1.4	-30.798	-30.273	-5.367	-16.137	-51.045
			MEK-wt	NA	4	0	-5.92	NA	34.908
		CTG	MEK-null	4.82004	-1.2	-31.538	-33.372	-5.317	-28.702	-60.735
			MEK-wt	42.9586	4	-14.59	-4.659	-4.367	32.033
NCGC00016060-14	Thapsigargin	GF-AFC	MEK-null	0.013585	-1.2	-79.51	-23.598	-7.867	-222.051	-121.801
			MEK-wt	0.171021	-1.2	-66.719	-49.751	-6.7669	-100.25
		CTG	MEK-null	0.015242	-1.1	-84.304	-39.163	-7.817	-262.28	-85.806
			MEK-wt	0.241574	-1.2	-76.267	-71.769	-6.617	-176.474
NCGC00016256-20	Pyrimethamine	GF-AFC	PH2 +/-	NA	4	0	-10.994	NA	-45.158	-49.074
			PN24 -/-	2.41574	-1.2	-44.591	-45.937	-5.617	-94.232
		CTG	PH2 +/-	NA	4	0	-12.755	NA	-22.669	-35.01
			PN24 -/-	4.29586	-1.2	-46.001	-43.847	-5.367	-57.679
NCGC00016360-07	Monobenzone	GF-AFC	MEK-null	2.15303	-1.2	-45.556	-15.294	-5.6669	-29.628	-39.696
			MEK-wt	19.1889	-2.2	-48.089	-36.324	-4.7169	10.068
			PH2 +/-	0.482004	-1.4	-30.561	-20.015	-6.317	-36.76	-76.209
			PN24 -/-	0.241574	-1.2	-54.952	-43.551	-6.617	-112.969
		CTG	MEK-null	4.82004	-1.2	-39.409	-23.35	-5.317	-0.701	-31.732
			MEK-wt	21.5303	-2.2	-53.242	-42.108	-4.6669	31.031
			PH2 +/-	0.215303	4	-31.368	-14.364	-6.6669	-54.771	-43.084
			PN24 -/-	4.82004	-1.4	-69.238	-63.896	-5.317	-97.855
NCGC00016526-16	Berberine	GF-AFC	MEK-null	0.241574	-1.2	-38.163	-20.427	-6.617	-68.005	-69.532
			MEK-wt	27.1051	-3	-36.667	-31.972	-4.567	1.527
			PH2 +/-	13.5847	4	-16.739	-14.365	-4.867	-1.106	-60.987
			PN24 -/-	0.482004	-1.4	-41.814	-41.516	-6.317	-62.093
NCGC00016994-20	Camptothecin	GF-AFC	PH2 +/-	0.013585	4	-14.583	-16.304	-7.867	-92.478	-58.591
			PN24 -/-	0.215303	-1.2	-74.356	-62.085	-6.6669	-151.069
		CTG	PH2 +/-	2.41574	4	-19.431	-12.551	-5.617	-45.138	-162.914
			PN24 -/-	0.429586	-1.1	-90.971	-90.811	-6.367	-208.052
NCGC00017245-15	Ellagic acid	GF-AFC	MEK-null	1.86988	-1.2	-56.134	-14.039	-5.7282	-73.71	-56.043
			MEK-wt	0.469693	4	14.993	10.86	-6.3282	-17.667
		CTG	MEK-null	2.64128	-2.2	-62.391	-11.616	-5.5782	-53.111	-76.274
			MEK-wt	2.64128	4	10.021	11.488	-5.5782	23.163
NCGC00017324-15	Simvastatin	GF-AFC	MEK-null	0.429586	-1.2	-65.764	-18.256	-6.367	-77.975	-93.843
			MEK-wt	7.63924	-2.4	-30.078	-15.92	-5.117	15.868
		CTG	MEK-null	0.606807	-1.2	-77.697	-34.786	-6.2169	-123.76	-94.299
			MEK-wt	9.61724	-1.2	-62.428	-56.496	-5.0169	-29.461
NCGC00017358-15	Rotenone	GF-AFC	MEK-null	0.005408	-1.2	-39.208	-22.746	-8.2669	-154.023	-25.575
			MEK-wt	0.068085	-1.2	-35.934	-25.455	-7.1669	-128.448
			PH2 +/-	0.085714	-1.2	-32.054	-30.952	-7.067	-85.105	-77.068
			PN24 -/-	0.027105	-1.2	-48.371	-44.5	-7.567	-162.173
		CTG	PH2 +/-	0.152423	-1.2	-38.087	-41.029	-6.817	-115.117	-56.301
			PN24 -/-	0.027105	-1.2	-44.534	-42.575	-7.567	-171.418
NCGC00023509-18	Lovastatin	GF-AFC	MEK-null	0.341233	-1.2	-57.784	-15.289	-6.4669	-102.959	-98.471
			MEK-wt	NA	4	0	-16.601	NA	-4.488
		CTG	MEK-null	0.606807	-1.2	-70.794	-41.88	-6.2169	-150.27	-125.623
			MEK-wt	24.1574	-2.2	-63.935	-62.792	-4.617	-24.647
NCGC00023722-16	Floxuridine	GF-AFC	PH2 +/-	0.107907	4	-13.751	7.753	-6.9669	-61.808	-52.172
			PN24 -/-	0.135847	-1.2	-45.969	-26.573	-6.867	-113.98
		CTG	PH2 +/-	42.9586	4	19.505	14.924	-4.367	-1.418	-94.773
			PN24 -/-	0.341233	-1.2	-40.413	-32.333	-6.4669	-96.191
NCGC00024246-16	Daunorubicin	GF-AFC	MEK-null	0.152423	-1.1	-98.352	-108.763	-6.817	-238.903	-88.579
			MEK-wt	1.21074	-1.1	-84.31	-90.38	-5.9169	-150.324
			PH2 +/-	1.91889	-1.1	-93.604	-101.953	-5.7169	-160.334	-42.212
			PN24 -/-	0.304124	-1.1	-89.367	-97.742	-6.5169	-202.546
		CTG	MEK-null	0.215303	-1.1	-91.65	-85.024	-6.6669	-246.443	-102.506
			MEK-wt	2.15303	-1.1	-93.364	-96.797	-5.6669	-143.937
			PH2 +/-	3.04124	-1.1	-91.971	-98.449	-5.5169	-133.411	-44.448
			PN24 -/-	0.857137	-1.1	-96.112	-92.166	-6.067	-177.859
NCGC00024415-57	Doxorubicin	GF-AFC	MEK-null	0.152423	-1.2	-69.319	-66.837	-6.817	-203.82	-57.752
			MEK-wt	1.07907	-1.2	-63.781	-64.756	-5.9669	-146.068
		CTG	MEK-null	0.241574	-1.1	-89.277	-38.886	-6.617	-149.466	-57.743
			MEK-wt	1.91889	-1.2	-69.913	-53.244	-5.7169	-91.723
NCGC00024995-15	Paclitaxel	GF-AFC	MEK-null	0.02153	-1.2	-53.179	-56.197	-7.6669	-231.293	-56.649
			MEK-wt	0.135847	-1.2	-54.739	-61.277	-6.867	-174.644
		CTG	MEK-null	0.042959	-1.4	-42.817	-66.696	-7.367	-99.407	-36.807
			MEK-wt	0.135847	-1.4	-30.728	-34.115	-6.867	-62.6
NCGC00025060-22	Methotrexate	GF-AFC	PH2 +/-	1.91889	-2.4	-29.571	-23.276	-5.7169	16.15	-78.611
			PN24 -/-	1.07907	-1.2	-57.444	-48.875	-5.9669	-62.461
		CTG	PH2 +/-	1.21074	4	-17.901	-13.668	-5.9169	5.29	-75.132
			PN24 -/-	1.71021	-1.2	-69.254	-60.668	-5.7669	-69.842
NCGC00025125-23	Colchicine	GF-AFC	MEK-null	0.038287	-1.2	-63.431	-42.603	-7.4169	-175.871	-78.003
			MEK-wt	0.096172	-1.2	-40.954	-33.564	-7.0169	-97.868
		CTG	MEK-null	0.068085	-1.2	-56.234	-44.411	-7.1669	-185.8	-137.36
			MEK-wt	0.191889	4	-17.001	-12.256	-6.7169	-48.44
NCGC00025202-12	Mevastatin	GF-AFC	MEK-null	0.606807	-1.2	-64.673	-21.491	-6.2169	-101.849	-103.254
			MEK-wt	48.2004	4	-27.101	-18.001	-4.317	1.405
		CTG	MEK-null	0.763924	-1.2	-72.094	-37.182	-6.117	-117.116	-109.979
			MEK-wt	42.9586	-3	-54.884	-43.054	-4.367	-7.137
NCGC00025288-07	Deguelin	GF-AFC	MEK-null	0.007639	-1.2	-49.344	-49.71	-8.1169	-197.595	-54.347
			MEK-wt	0.068085	-1.2	-40.212	-47.295	-7.1669	-143.248
			PH2 +/-	0.191889	-1.2	-40.478	-42.761	-6.7169	-106.588	-61.605
			PN24 -/-	0.060681	-1.2	-55.913	-60.98	-7.2169	-168.193
		CTG	PH2 +/-	0.304124	-1.2	-37.928	-38.927	-6.5169	-110.742	-44.118
			PN24 -/-	0.054082	-1.2	-48.045	-36.663	-7.2669	-154.86
NCGC00090851-17	5-Azacitidine	GF-AFC	MEK-null	0.606807	-1.2	-54.323	-53.986	-6.2169	-126.027	-73.897
			MEK-wt	13.5847	-2.2	-51.996	-51.66	-4.867	-52.13
		CTG	MEK-null	1.52423	-1.2	-73.427	-76.025	-5.817	-134.454	-88.442
			MEK-wt	15.2423	-2.2	-34.665	-40.268	-4.817	-46.012
NCGC00091032-09	Cyproterone acetate	CTG	PH2 +/-	2.71051	4	-13.551	2.384	-5.567	-24.717	-34.827
			PN24 -/-	4.29586	-1.2	-68.838	14.643	-5.367	-59.544
NCGC00092284-04	AHPN	GF-AFC	MEK-null	0.171021	-1.2	-64.294	-23.95	-6.7669	-127.431	-54.012
			MEK-wt	0.857137	-1.2	-71.182	-51.632	-6.067	-73.419
		CTG	MEK-null	0.191889	-1.2	-79.842	-37.555	-6.7169	-155.273	-39.231
			MEK-wt	1.71021	-1.1	-85.324	-74.565	-5.7669	-116.042
			PH2 +/-	1.35847	-1.2	-48.863	-47.905	-5.867	-50.997	-92.674
			PN24 -/-	0.540817	-1.2	-76.507	-55.96	-6.2669	-143.671
NCGC00092314-06	Triciribine	GF-AFC	MEK-null	1.21074	-1.2	-32.888	-25.429	-5.9169	-101.69	-53.017
			MEK-wt	NA	4	0	-21.18	NA	-48.673
		CTG	MEK-null	3.82869	-1.2	-47.207	-36.567	-5.4169	-19.426	-40.338
			MEK-wt	NA	4	0	-0.733	NA	20.912
NCGC00093356-10	Cytarabine	GF-AFC	PH2 +/-	2.15303	-1.4	-33.847	-27.245	-5.6669	-27.244	-79.521
			PN24 -/-	0.540817	-1.2	-60.863	-43.259	-6.2669	-106.765
		CTG	PH2 +/-	2.71051	-1.4	-31.674	-14.507	-5.567	-24.658	-100.225
			PN24 -/-	1.21074	-1.2	-70.887	-62.883	-5.9169	-124.883
NCGC00093644-09	Amsacrine	GF-AFC	PH2 +/-	0.763924	-1.4	-41.781	-50.092	-6.117	-26.109	-59.96
			PN24 -/-	0.763924	-1.2	-70.368	-48.715	-6.117	-86.069
		CTG	PH2 +/-	27.1051	-2.2	-69.989	-65.584	-4.567	-52.121	-86.717
			PN24 -/-	1.71021	-1.1	-84.987	-73.066	-5.7669	-138.838
NCGC00094112-11	BIO	GF-AFC	MEK-null	3.82869	-1.4	-61.565	-54.958	-5.4169	-83.153	-68.486
			MEK-wt	19.1889	-2.2	-68.499	-63.039	-4.7169	-14.667
		CTG	MEK-null	5.40817	-2.2	-68.918	-38.727	-5.2669	-60.501	-26.665
			MEK-wt	27.1051	-2.2	-76.542	-72.273	-4.567	-33.836
NCGC00095986-04	10-hydroxycamptothecin	CTG	PH2 +/-	3.41233	-1.4	-23.735	-19.954	-5.4669	-27.471	-91.481
			PN24 -/-	1.91889	-1.1	-90.145	-76.736	-5.7169	-118.952
NCGC00159458-11	Atorvastatin calcium	GF-AFC	MEK-null	0.937161	-1.2	-68.573	-54.921	-6.0282	-129.716	-120.161
			MEK-wt	20.9804	-3	-58.999	-45.507	-4.6782	-9.555
		CTG	MEK-null	1.32378	-1.1	-82.744	-73.372	-5.8782	-136.907	-101.368
			MEK-wt	18.6988	-3	-84.305	-72.794	-4.7282	-35.539
NCGC00160514-14	Idebenone	GF-AFC	MEK-null	0.961724	-1.2	-41.969	-34.573	-6.0169	-87.009	-112.201
			MEK-wt	0.215303	4	13.145	16.684	-6.6669	25.192
		CTG	MEK-null	2.15303	-1.2	-48.372	-42.225	-5.6669	-95.738	-108.359
			MEK-wt	17.1021	4	19.903	16.194	-4.7669	12.621
NCGC00160664-04	Nitroxoline	GF-AFC	MEK-null	1.07907	-1.1	-75.442	-72.783	-5.9669	-176.337	-104.584
			MEK-wt	3.04124	-1.2	-50.359	-41.897	-5.5169	-71.753
		CTG	MEK-null	0.961724	-1.1	-101.242	-76.032	-6.0169	-135.046	-47.248
			MEK-wt	4.29586	-1.1	-89.328	-92.172	-5.367	-87.798
NCGC00161410-03	CCT-018159	GF-AFC	MEK-null	3.82869	-1.2	-75.733	-61.921	-5.4169	-77.316	-76
			MEK-wt	42.9586	-3	-96.135	-71.458	-4.367	-1.316
		CTG	MEK-null	4.29586	-1.2	-79.711	-75.275	-5.367	-89.686	-90.217
			MEK-wt	34.1233	-3	-104.557	-91.663	-4.4669	0.531
NCGC00161419-06	Trimetrexate	GF-AFC	PH2 +/-	6.80848	-1.2	-32.625	-33.12	-5.1669	-53.933	-54.55
			PN24 -/-	1.52423	-1.2	-45.471	-47.167	-5.817	-108.483
		CTG	PH2 +/-	4.82004	4	-21.4	-19.917	-5.317	-16.223	-59.403
			PN24 -/-	2.71051	-1.2	-60.864	-52.914	-5.567	-75.626
NCGC00161679-02	MG-132	GF-AFC	MEK-null	0.341233	-1.2	-67.143	-65.627	-6.4669	-190.143	-98.214
			MEK-wt	0.341233	-1.2	-36.576	-42.238	-6.4669	-91.929
		CTG	MEK-null	0.429586	-1.1	-81.137	-72.857	-6.367	-201.049	-90.135
			MEK-wt	0.382869	-1.2	-51.641	-50.789	-6.4169	-110.914
NCGC00162440-05	Leptomycin B	GF-AFC	MEK-null	0.005408	-1.2	-59.32	-23.191	-8.2669	-233.698	-59.551
			MEK-wt	0.019189	-1.2	-56.167	-49.381	-7.7169	-174.147
			PH2 +/-	0.010791	-1.4	-39.857	-61.019	-7.9669	-120.908	-98.753
			PN24 -/-	0.009617	-1.2	-70.172	-54.585	-8.0169	-219.661
		CTG	MEK-null	0.00482	-1.2	-76.564	-39.528	-8.317	-290.372	-140.227
			MEK-wt	0.02153	-1.2	-52.178	-75.247	-7.6669	-150.145
			PH2 +/-	0.010791	-1.4	-32.371	-81.781	-7.9669	-113.166	-112.378
			PN24 -/-	0.015242	-1.2	-69.491	-75.414	-7.817	-225.544
NCGC00163424-11	Tanespimycin	GF-AFC	PH2 +/-	0.013585	4	15.045	2.122	-7.867	-3.76	-52.62
			PN24 -/-	1.91889	-1.2	-51.457	-43.388	-5.7169	-56.38
		CTG	PH2 +/-	2.71051	4	-14.894	3.918	-5.567	12.395	-34.433
			PN24 -/-	3.04124	-1.2	-38.417	-37.423	-5.5169	-22.038
NCGC00163700-14	Vincristine sulfate	CTG	MEK-null	0.191889	-1.2	-55.39	2.381	-6.7169	-88.882	-63.411
			MEK-wt	0.606807	4	-14.087	11.145	-6.2169	-25.471
NCGC00164553-07	Clofarabine	GF-AFC	PH2 +/-	13.5847	-1.2	-40.091	-34.659	-4.867	0.17	-44.006
			PN24 -/-	5.40817	-1.2	-61.437	-56.164	-5.2669	-43.836
		CTG	PH2 +/-	12.1074	-1.2	-30.564	-30.054	-4.9169	-17.882	-47.423
			PN24 -/-	6.06807	-1.2	-73.203	-66.102	-5.2169	-65.305
NCGC00164566-07	Pitavastatin calcium	GF-AFC	MEK-null	0.171021	-1.2	-68.153	-47.44	-6.7669	-168.399	-140.075
			MEK-wt	9.61724	-1.2	-68.166	-49.352	-5.0169	-28.324
		CTG	MEK-null	0.304124	-1.1	-92.437	-80.061	-6.5169	-226.566	-158.661
			MEK-wt	8.57137	-1.1	-94.077	-88.956	-5.067	-67.905
NCGC00164604-06	Fluvastatin	GF-AFC	MEK-null	0.171021	-1.2	-70.533	-57.494	-6.7669	-212.235	-149.651
			MEK-wt	10.7907	-1.2	-51.986	-54.676	-4.9669	-62.584
		CTG	MEK-null	0.215303	-1.1	-97.397	-71.067	-6.6669	-196.182	-132.027
			MEK-wt	10.7907	-1.1	-87.404	-87.259	-4.9669	-64.155
NCGC00165811-08	IMD-0354	GF-AFC	MEK-null	0.271051	-1.2	-58.883	-45.952	-6.567	-166.532	-143.59
			MEK-wt	3.82869	4	18.66	8.526	-5.4169	-22.942
		CTG	MEK-null	0.382869	-1.1	-99.586	-73.272	-6.4169	-164.093	-154.167
			MEK-wt	8.57137	-3	-55.185	0.084	-5.067	-9.926
NCGC00165855-05	Oxamflatin	GF-AFC	MEK-null	1.05151	-1.2	-59.001	-51.013	-5.9782	-119.787	-39.88
			MEK-wt	8.35246	-2.2	-56.304	-58.487	-5.0782	-79.907
		CTG	MEK-null	2.35404	-1.1	-94.319	-75.434	-5.6282	-77.976	-30.506
			MEK-wt	14.853	-2.2	-83.456	-74.845	-4.8282	-47.47
NCGC00167496-01	Methylene blue	GF-AFC	MEK-null	1.52423	-1.1	-85.769	-77.571	-5.817	-131.822	-120.891
			MEK-wt	12.1074	-1.2	-45.265	-38.549	-4.9169	-10.931
		CTG	MEK-null	2.41574	-1.1	-90.858	-78.853	-5.617	-111.98	-61.028
			MEK-wt	12.1074	-1.1	-88.071	-87.593	-4.9169	-50.952
NCGC00167831-05	SN-38	CTG	PH2 +/-	7.63924	-1.2	-36.893	-32.481	-5.117	-41.265	-123.989
			PN24 -/-	0.382869	-1.2	-74.375	-72.897	-6.4169	-165.254
NCGC00168784-10	Gemcitabine	GF-AFC	PH2 +/-	0.068085	-1.2	-34.786	-31.38	-7.1669	-140.066	-81.997
			PN24 -/-	0.034123	-1.2	-62.134	-48.92	-7.4669	-222.063
		CTG	PH2 +/-	0.060681	-1.4	-25.925	-14.538	-7.2169	-56.518	-186.738
			PN24 -/-	0.042959	-1.2	-80.936	-64.407	-7.367	-243.256
NCGC00178697-07	Irinotecan	CTG	MEK-null	5.40817	-1.2	-53.937	-54.535	-5.2669	-63.244	-36.141
			MEK-wt	17.1021	-2.2	-50.723	-43.244	-4.7669	-27.103
			PH2 +/-	0.482004	4	-4.617	0.463	-6.317	6.656	-47.886
			PN24 -/-	7.63924	-1.2	-58.331	-45.216	-5.117	-41.23
NCGC00179504-05	Etoposide	GF-AFC	PH2 +/-	1.21074	-1.2	-33.402	-16.146	-5.9169	-49.984	-71.629
			PN24 -/-	2.15303	-1.2	-56.865	-55.326	-5.6669	-121.613
		CTG	MEK-null	0.540817	-1.2	-70.441	-40.659	-6.2669	-133.503	-39.428
			MEK-wt	1.91889	-1.2	-54.792	-51.305	-5.7169	-94.075
			PH2 +/-	0.540817	4	-10.709	-2.188	-6.2669	-25.637	-100.342
			PN24 -/-	3.82869	-1.1	-84.282	-82.885	-5.4169	-125.979
NCGC00181131-08	Epothilone B	CTG	PH2 +/-	NA	4	0	-2.882	NA	-4.763	-71.118
			PN24 -/-	0.027105	-1.4	-23.637	5.955	-7.567	-75.881
NCGC00183656-11	Elesclomol (STA-4783)	GF-AFC	MEK-null	0.013585	-1.2	-72.981	-27.366	-7.867	-233.709	-105.319
			MEK-wt	0.085714	-1.4	-26.862	-26.658	-7.067	-128.39
			PH2 +/-	0.152423	-1.2	-52.445	-53.895	-6.817	-175.37	-71.322
			PN24 -/-	0.054082	-1.2	-72.298	-57.587	-7.2669	-246.692
		CTG	MEK-null	0.017102	-1.1	-98.479	-40.069	-7.7669	-253.834	-175.511
			MEK-wt	0.121074	4	-29.004	-19.858	-6.9169	-78.323
			PH2 +/-	0.540817	-1.1	-87.819	-82.382	-6.2669	-170.43	-118.886
			PN24 -/-	0.042959	-1.1	-93.936	-77.796	-7.367	-289.316
NCGC00187906-15	PI-103	GF-AFC	MEK-null	0.135847	-1.2	-65.519	-21.899	-6.867	-155.778	-108.664
			MEK-wt	7.63924	-2.2	-55.888	28.057	-5.117	-47.114
		CTG	MEK-null	0.341233	-1.1	-81.091	-4.239	-6.4669	-95.516	-96.426
			MEK-wt	8.57137	-3	-48.321	16.052	-5.067	0.91
NCGC00229704-02	Raltitrexed	GF-AFC	PH2 +/-	0.429586	4	-11.672	-1.739	-6.367	5.03	-48.122
			PN24 -/-	1.07907	-1.2	-46.288	-41.073	-5.9669	-43.092
		CTG	PH2 +/-	0.606807	4	-9.238	-7.257	-6.2169	-20.633	-35.722
			PN24 -/-	1.91889	-1.2	-46.014	-45.087	-5.7169	-56.355
NCGC00241107-12	Bosutinib	GF-AFC	PH2 +/-	5.40817	-1.2	-61.099	-69.465	-5.2669	-102.724	-32.79
			PN24 -/-	1.52423	-1.2	-63.145	-75.352	-5.817	-135.514
		CTG	PH2 +/-	27.1051	-2.1	-101.854	-89.151	-4.567	-69.209	-96.044
			PN24 -/-	0.961724	-1.1	-87.405	-88.857	-6.0169	-165.253
NCGC00241982-07	GSK-269962A	GF-AFC	MEK-null	0.191889	-1.2	-43.145	-13.536	-6.7169	-91.933	-32.231
			MEK-wt	0.076392	4	-13.278	-19.384	-7.117	-59.702
		CTG	MEK-null	0.429586	-1.2	-60.019	-19.004	-6.367	-79.602	-64.273
			MEK-wt	10.7907	-1.4	-27.413	-25.76	-4.9669	-15.329
NCGC00242227-11	TCS-JNK-5a	GF-AFC	MEK-null	0.341233	-1.2	-57.715	-44.088	-6.4669	-147.959	-52.847
			MEK-wt	0.429586	-1.2	-33.208	-29.24	-6.367	-95.112
		CTG	MEK-null	0.540817	-1.2	-67.817	-51.741	-6.2669	-98.025	-67.028
			MEK-wt	1.71021	-1.4	-28.152	-27.626	-5.7669	-30.997
NCGC00242478-04	Alvespimycin hydrochloride	GF-AFC	PH2 +/-	17.1021	-2.2	-71.647	-66.894	-4.7669	-22.721	-105.378
			PN24 -/-	0.191889	-1.2	-61.672	-60.462	-6.7169	-128.099
		CTG	PH2 +/-	10.7907	-2.2	-71.89	-80.305	-4.9669	-80.735	-51.36
			PN24 -/-	0.341233	-1.2	-63.076	-78.78	-6.4669	-132.095
NCGC00242481-05	AZD-7762	GF-AFC	MEK-null	0.763924	-1.2	-60.792	-23.287	-6.117	-89.683	-73.597
			MEK-wt	7.63924	-1.2	-58.571	-49.466	-5.117	-16.086
		CTG	MEK-null	0.961724	-1.2	-76.664	-37.653	-6.0169	-113.348	-40.432
			MEK-wt	6.80848	-1.2	-76.052	-70.48	-5.1669	-72.916
NCGC00242486-04	AZD-1480	GF-AFC	MEK-null	2.71051	-1.2	-65.116	-64.853	-5.567	-102.101	-43.376
			MEK-wt	21.5303	-2.2	-57.066	-55.176	-4.6669	-58.725
NCGC00242514-13	Sepantronium bromide	GF-AFC	MEK-null	0.012107	-1.2	-81.967	-18.792	-7.9169	-257.112	-224.056
			MEK-wt	6.06807	-1.2	-51.088	-47.804	-5.2169	-33.056
			PH2 +/-	0.304124	-1.1	-84.522	-50.801	-6.5169	-139.7	-64.201
			PN24 -/-	0.107907	-1.2	-88.871	-52.203	-6.9669	-203.901
		CTG	MEK-null	0.019189	-1.2	-80.784	-48.909	-7.7169	-285.066	-210.898
			MEK-wt	7.63924	-1.2	-79.582	-76.038	-5.117	-74.168
			PH2 +/-	0.382869	-1.1	-93.288	-86.274	-6.4169	-182.501	-56.059
			PN24 -/-	0.121074	-1.1	-93.277	-84.967	-6.9169	-238.56
NCGC00247877-09	CNF-2024	GF-AFC	PH2 +/-	1.71021	4	24.739	16.99	-5.7669	21.73	-114.057
			PN24 -/-	0.304124	-1.2	-51.019	-26.246	-6.5169	-92.327
		CTG	PH2 +/-	1.07907	-1.4	-22.535	-24.469	-5.9669	-52.898	-44.287
			PN24 -/-	0.341233	-1.2	-44.591	-33.33	-6.4669	-97.185
NCGC00247878-08	NVP-AUY922	GF-AFC	MEK-null	0.017102	-1.1	-82.909	-14.104	-7.7669	-205.392	-167.748
			MEK-wt	6.80848	-1.2	-53.688	-41.4	-5.1669	-37.644
			PH2 +/-	NA	4	0	5.496	NA	31.692	-152.465
			PN24 -/-	0.085714	-1.2	-53.827	-28.454	-7.067	-120.773
		CTG	MEK-null	0.024157	-1.1	-92.31	-42.706	-7.617	-235.13	-148.731
			MEK-wt	5.40817	-1.1	-80.121	-72.433	-5.2669	-86.399
			PH2 +/-	0.482004	-1.4	-24.403	-21.373	-6.317	-48.052	-56.595
			PN24 -/-	0.271051	-1.2	-53.137	-48.121	-6.567	-104.647
NCGC00249611-05	Ixazomib	GF-AFC	MEK-null	0.0482	-1.1	-75.141	-64.262	-7.317	-265.849	-88.324
			MEK-wt	0.171021	-1.2	-70.963	-72.015	-6.7669	-177.525
		CTG	MEK-null	0.076392	-1.1	-101.085	-72.882	-7.117	-255.566	-124.918
			MEK-wt	0.107907	-1.2	-52.183	-51.058	-6.9669	-130.648
NCGC00249612-02	Ixazomib citrate	CTG	MEK-null	0.085714	-1.1	-84.457	-36.725	-7.067	-205.006	-62.647
			MEK-wt	0.085714	-1.2	-46.705	-35.343	-7.067	-142.359
NCGC00249613-10	Carfilzomib	GF-AFC	MEK-null	0.010791	-1.2	-77.751	-23.646	-7.9669	-225.791	-88.889
			MEK-wt	0.0482	-1.2	-55.109	-28.675	-7.317	-136.902
		CTG	MEK-null	0.017102	-1.1	-79.501	-38.033	-7.7669	-284.886	-132.146
			MEK-wt	0.096172	-1.2	-52.276	-39.204	-7.0169	-152.74
NCGC00250409-02	GSK-1016790A	GF-AFC	MEK-null	0.027105	-1.2	-40.456	-46.262	-7.567	-145.064	-139.004
			MEK-wt	42.9586	-3	-80.422	-63.011	-4.367	-6.06
		CTG	MEK-null	0.271051	-1.2	-49.966	-70.994	-6.567	-120.076	-115.168
			MEK-wt	34.1233	-3	-78.826	-67.084	-4.4669	-4.908
NCGC00253438-12	BI-2536	GF-AFC	MEK-null	0.271051	-1.2	-70.959	-51.437	-6.567	-126.512	-44.079
			MEK-wt	1.91889	-1.2	-48.057	-48.704	-5.7169	-82.433
		CTG	MEK-null	1.35847	-1.2	-74.753	-75.661	-5.867	-113.288	-66.666
			MEK-wt	13.5847	-2.2	-61.62	-55.21	-4.867	-46.622
NCGC00253562-10	ABT-737	GF-AFC	MEK-null	1.07907	-1.2	-66.97	-56.34	-5.9669	-136.411	-119.931
			MEK-wt	2.71051	4	-24.975	-10.856	-5.567	-16.48
		CTG	MEK-null	3.82869	-1.1	-77.107	-72.461	-5.4169	-119.66	-98.605
			MEK-wt	9.61724	-2.4	-24.582	-11.832	-5.0169	-21.055
NCGC00263087-10	Volasertib	CTG	MEK-null	0.382869	-1.2	-51.607	-39.23	-6.4169	-132.781	-65.274
			MEK-wt	15.2423	-2.2	-84.949	-73.906	-4.817	-67.507
NCGC00263091-15	AT-7519	GF-AFC	MEK-null	3.41233	-1.2	-54.929	-53.826	-5.4669	-104.586	-77.864
			MEK-wt	NA	4	0	-23.41	NA	-26.722
		CTG	MEK-null	6.06807	-1.2	-73.094	-64.438	-5.2169	-30.762	-58.265
			MEK-wt	NA	4	0	-1.692	NA	27.503
NCGC00263098-05	Combretastatin A-4	GF-AFC	MEK-null	0.006068	-1.2	-57.947	-48.774	-8.217	-255.087	-195.2
			MEK-wt	7.63924	-2.2	-27.136	-34.147	-5.117	-59.887
		CTG	MEK-null	0.009617	-1.2	-74.627	-50.311	-8.0169	-202.854	-199.816
			MEK-wt	24.1574	4	-20.68	-19.317	-4.617	-3.038
NCGC00263167-10	SNS-032	GF-AFC	MEK-null	0.680848	-1.2	-60.974	-43.285	-6.1669	-140.01	-78.741
			MEK-wt	10.7907	-1.2	-63.148	-54.513	-4.9669	-61.269
		CTG	MEK-null	1.71021	-1.1	-74.76	-65.369	-5.7669	-143.853	-77.883
			MEK-wt	9.61724	-1.2	-43.242	-42.151	-5.0169	-65.97
NCGC00263175-02	Tosedostat	GF-AFC	MEK-null	0.010791	-1.2	-67.119	-28.748	-7.9669	-246.137	-78.471
			MEK-wt	0.107907	-1.2	-58.003	-50.724	-6.9669	-167.666
		CTG	MEK-null	0.857137	-1.2	-37.816	-29.566	-6.067	-35.296	-54.078
			MEK-wt	30.4124	4	-24.934	-18.695	-4.5169	18.782
NCGC00263191-02	PHA-690509	GF-AFC	MEK-null	0.763924	-1.2	-49.873	-15.73	-6.117	-92.013	-47.564
			MEK-wt	3.82869	-1.2	-44.89	-33.688	-5.4169	-44.449
		CTG	MEK-null	1.21074	-1.2	-57.517	-16.719	-5.9169	-71.196	-48.278
			MEK-wt	10.7907	-2.2	-52.449	-20.097	-4.9669	-22.918
NCGC00263918-05	Epirubicin hydrochloride	GF-AFC	MEK-null	0.191889	-1.2	-78.039	-91.796	-6.7169	-262.045	-116.445
			MEK-wt	0.606807	-1.2	-70.754	-78.382	-6.2169	-145.6
		CTG	MEK-null	0.304124	-1.1	-90.818	-75.593	-6.5169	-184.128	-75.837
			MEK-wt	3.82869	-1.1	-86.31	-75.597	-5.4169	-108.291
NCGC00344626-12	GSK-J4	GF-AFC	MEK-null	0.540817	-1.2	-69.966	-54.791	-6.2669	-135.082	-68.108
			MEK-wt	4.82004	-1.2	-54.028	-51.444	-5.317	-66.974
		CTG	MEK-null	0.763924	-1.1	-82.81	-78.155	-6.117	-169.043	-72.04
			MEK-wt	9.61724	-1.1	-100.13	-92.467	-5.0169	-97.003
NCGC00344630-02	Marizomib	GF-AFC	MEK-null	0.017102	-1.2	-73.7	-57.684	-7.7669	-324.775	-127.251
			MEK-wt	0.038287	-1.2	-51.714	-50.474	-7.4169	-197.524
		CTG	MEK-null	0.027105	-1.2	-87.207	-71.987	-7.567	-255.215	-121.735
			MEK-wt	0.068085	-1.2	-51.002	-42.773	-7.1669	-133.48
NCGC00345815-02	MG-115	GF-AFC	MEK-null	0.482004	-1.2	-59.773	-20.787	-6.317	-107.166	-54.052
			MEK-wt	2.15303	-1.2	-32.741	-32.012	-5.6669	-53.114
			PH2 +/-	9.61724	-2.2	-67.437	-59.886	-5.0169	-50.372	-39.912
			PN24 -/-	1.52423	-1.2	-62.482	-54.516	-5.817	-90.284
		CTG	MEK-null	0.540817	-1.2	-75.269	-34.675	-6.2669	-135.069	-51.895
			MEK-wt	1.91889	-1.2	-44.642	-41.968	-5.7169	-83.174
			PH2 +/-	19.1889	-2.2	-97.418	-79.632	-4.7169	-66.158	-41.044
			PN24 -/-	3.82869	-1.1	-87.904	-79.891	-5.4169	-107.202
NCGC00345842-03	GSK-25	CTG	MEK-null	1.21074	-1.2	-35.318	-25.158	-5.9169	-82.128	-44.562
			MEK-wt	3.82869	4	-12.563	-19.417	-5.4169	-37.566
NCGC00346096-02	GSK-429286A	GF-AFC	MEK-null	3.82869	-1.2	-51.258	-44.856	-5.4169	-44.705	-63.783
			MEK-wt	NA	4	0	-2.853	NA	19.078
		CTG	MEK-null	6.80848	-1.2	-47.844	-51.426	-5.1669	-69.153	-51.091
			MEK-wt	24.1574	4	-14.607	-15.505	-4.617	-18.062
NCGC00346304-02	L-779450	GF-AFC	MEK-null	6.06807	-1.2	-50.916	-47.474	-5.2169	-41.897	-53.002
			MEK-wt	3.82869	4	17.985	-13.056	-5.4169	11.105
		CTG	MEK-null	6.06807	-1.2	-51.729	-53.333	-5.2169	-68.942	-59.5
			MEK-wt	48.2004	-2.4	-29.615	-22.179	-4.317	-9.442
NCGC00346437-01	Vosaroxin	GF-AFC	PH2 +/-	0.029636	-1.4	-20.273	-12.908	-7.5282	-67.606	-44.162
			PN24 -/-	0.66346	-1.2	-66.725	-64.272	-6.1782	-111.768
		CTG	PH2 +/-	0.296356	4	-16.351	-3.948	-6.5282	-22.956	-63.421
			PN24 -/-	2.35404	-1.2	-63.59	-57.794	-5.6282	-86.377
NCGC00346469-03	Delanzomib	GF-AFC	MEK-null	0.018699	-1.1	-82.227	-20.962	-7.7282	-214.862	-63.881
			MEK-wt	0.02354	-1.2	-48.035	-42.68	-7.6282	-150.981
		CTG	MEK-null	0.02098	-1.1	-84.699	-36.534	-7.6782	-260.47	-124.916
			MEK-wt	0.029636	-1.2	-46.095	-23.661	-7.5282	-135.554
NCGC00346471-03	Rebeccamycin	GF-AFC	PH2 +/-	1.07907	4	-9.931	15.93	-5.9669	26.533	-55.26
			PN24 -/-	2.71051	-1.2	-52.761	-18.049	-5.567	-28.727
		CTG	PH2 +/-	10.7907	4	-17.773	-16.119	-4.9669	-12.732	-59.684
			PN24 -/-	4.82004	-1.2	-67.964	-60.889	-5.317	-72.416
NCGC00346505-02	Epothilone A	GF-AFC	MEK-null	0.034123	-1.2	-48.558	-34.589	-7.4669	-150.985	-98.77
			MEK-wt	0.857137	-1.2	-39.008	-38.328	-6.067	-52.215
		CTG	MEK-null	0.068085	-1.2	-37.73	-24.096	-7.1669	-123.403	-95.549
			MEK-wt	0.763924	-1.4	-26.701	-25.167	-6.117	-27.854
			PH2 +/-	34.1233	-3	-47.191	-46.69	-4.4669	-34.273	-41.847
			PN24 -/-	0.121074	-1.2	-40.137	-56.537	-6.9169	-76.12
NCGC00346545-08	Telaprevir (VX-950)	GF-AFC	MEK-null	0.171021	-1.2	-38.23	-4.569	-6.7669	-76.757	-108.317
			MEK-wt	42.9586	3	51.21	41.645	-4.367	31.56
		CTG	MEK-null	1.71021	-1.2	-69.378	-28.672	-5.7669	-60.004	-42.315
			MEK-wt	2.15303	4	-19.515	5.034	-5.6669	-17.689
NCGC00346563-03	Teniposide	GF-AFC	MEK-null	0.042959	-1.2	-68.733	-57.441	-7.367	-258.38	-94.211
			MEK-wt	0.304124	-1.2	-70.319	-66.24	-6.5169	-164.169
			PH2 +/-	3.04124	-1.2	-45.617	-47.661	-5.5169	-68.043	-115.454
			PN24 -/-	0.341233	-1.2	-73.532	-71	-6.4669	-183.497
		CTG	MEK-null	0.096172	-1.1	-89.048	-76.301	-7.0169	-242.726	-75.657
			MEK-wt	0.606807	-1.2	-75.418	-82.62	-6.2169	-167.069
			PH2 +/-	21.5303	-2.2	-73.405	-59.805	-4.6669	-61.396	-129.731
			PN24 -/-	0.540817	-1.1	-92.03	-90.673	-6.2669	-191.127
NCGC00346590-02	Artenimol	GF-AFC	PH2 +/-	NA	4	0	-21.017	NA	-60.277	-36.282
			PN24 -/-	1.52423	-1.2	-46.569	-49.419	-5.817	-96.559
		CTG	PH2 +/-	3.41233	4	-15.735	-6.496	-5.4669	-1.218	-61.305
			PN24 -/-	7.63924	-2.2	-70.015	-69.678	-5.117	-62.523
NCGC00346640-05	SNX-5422	GF-AFC	PH2 +/-	15.2423	-2.2	-47.105	-49.681	-4.817	-57.032	-92.639
			PN24 -/-	0.135847	-1.2	-49.232	-50.469	-6.867	-149.671
NCGC00346645-06	TAK-901	GF-AFC	MEK-null	2.41574	-1.2	-59.838	-54.313	-5.617	-137.636	-90.189
			MEK-wt	NA	4	0	-23.8	NA	-47.447
		CTG	MEK-null	4.29586	-1.2	-82.031	-74.709	-5.367	-78.952	-72.63
			MEK-wt	38.2869	-2.4	-27.691	-24.326	-4.4169	-6.322
NCGC00346674-02	Onalespib	GF-AFC	PH2 +/-	1.21074	4	11.778	-18.661	-5.9169	-20.596	-104.3
			PN24 -/-	0.304124	-1.2	-47.731	-43.876	-6.5169	-124.896
		CTG	PH2 +/-	1.35847	-1.4	-21.102	-25.918	-5.867	-50.185	-33.007
			PN24 -/-	0.429586	-1.2	-28.439	-30.32	-6.367	-83.192
NCGC00346678-15	Ganetespib (STA-9090)	GF-AFC	MEK-null	0.027105	-1.2	-66.789	-25.502	-7.567	-220.4	-39.716
			MEK-wt	0.241574	-1.2	-69.558	-46.779	-6.617	-180.684
			PH2 +/-	NA	4	0	-22.964	NA	-37.079	-154.937
			PN24 -/-	0.027105	-1.2	-58.921	-46.488	-7.567	-192.016
		CTG	MEK-null	0.042959	-1.1	-85.854	-39.019	-7.367	-264.716	-58.369
			MEK-wt	0.382869	-1.1	-85.255	-67.579	-6.4169	-206.347
			PH2 +/-	0.152423	-1.2	-37.85	-34.961	-6.817	-95.775	-72.161
			PN24 -/-	0.0482	-1.2	-52.082	-42.51	-7.317	-167.936
NCGC00346685-03	KW-2478	GF-AFC	MEK-null	0.540817	-1.2	-70.837	-38.851	-6.2669	-55.023	-65.863
			MEK-wt	15.2423	-1.2	-63.656	-52.436	-4.817	10.84
			PH2 +/-	NA	4	0	13.932	NA	123.242	-127.006
			PN24 -/-	0.606807	-1.2	-52.631	-28.689	-6.2169	-3.764
		CTG	MEK-null	0.680848	-1.2	-82.714	-63.076	-6.1669	-136.625	-76.089
			MEK-wt	7.63924	-1.2	-75.3	-70.998	-5.117	-60.536
			PH2 +/-	1.35847	4	-15.557	-10.021	-5.867	-12.962	-33.977
			PN24 -/-	1.71021	-1.2	-38.241	-27.133	-5.7669	-46.939
NCGC00346692-03	CUDC-907	GF-AFC	MEK-null	0.191889	-1.2	-87.048	-58.376	-6.7169	-178.254	-69.661
			MEK-wt	1.07907	-1.2	-63.774	-46.522	-5.9669	-108.593
		CTG	MEK-null	0.304124	-1.1	-97.601	-73.933	-6.5169	-191.937	-72.188
			MEK-wt	2.71051	-1.1	-88.699	-73.189	-5.567	-119.749
NCGC00346724-02	Varlitinib tosylate	GF-AFC	MEK-null	0.961724	-1.4	-30.353	-22.724	-6.0169	-52.504	-48.276
			MEK-wt	24.1574	-3	-45.936	-40.363	-4.617	-4.228
		CTG	MEK-null	2.15303	-1.2	-48.563	-37.629	-5.6669	-42.513	-43.601
			MEK-wt	34.1233	-3	-48.86	-41.145	-4.4669	1.088
NCGC00346726-01	Cyclocytidine hydrochloride	GF-AFC	PH2 +/-	15.2423	4	-19.315	-21.095	-4.817	-27.814	-45.515
			PN24 -/-	1.21074	-1.2	-45.148	-39.506	-5.9169	-73.329
		CTG	PH2 +/-	3.82869	4	-17.759	-14.986	-5.4169	-27.015	-55.544
			PN24 -/-	3.04124	-1.2	-64.214	-59.77	-5.5169	-82.559
NCGC00346822-02	Idronoxil	GF-AFC	MEK-null	0.215303	-1.2	-59.691	-7.846	-6.6669	-103.654	-44.5
			MEK-wt	2.41574	-1.2	-60.917	-34.546	-5.617	-59.154
		CTG	MEK-null	0.382869	-1.2	-70.862	-3.309	-6.4169	-85.125	-71.99
			MEK-wt	2.41574	4	-23.351	-8.759	-5.617	-13.135
			PH2 +/-	4.82004	-2.4	-30.779	-9.464	-5.317	-5.386	-66.876
			PN24 -/-	2.71051	-1.2	-64.912	-53.486	-5.567	-72.262
NCGC00346830-03	NSC-48006	GF-AFC	PH2 +/-	0.006808	4	-13.503	23.326	-8.1669	19.542	-118.305
			PN24 -/-	0.034123	-1.2	-53.321	-21.804	-7.4669	-98.763
		CTG	PH2 +/-	0.034123	4	-6.379	3.188	-7.4669	9.506	-124.214
			PN24 -/-	0.054082	-1.2	-43.643	-29.934	-7.2669	-114.708
NCGC00346947-02	PDPK1 Inhibitor	GF-AFC	MEK-null	1.52423	-1.2	-33.603	-23.127	-5.817	-53.823	-60.279
			MEK-wt	21.5303	-2.4	-29.667	-26.806	-4.6669	6.456
		CTG	MEK-null	2.15303	-1.2	-36.188	-38.229	-5.6669	-76.481	-56.013
			MEK-wt	42.9586	-3	-40.942	-35.562	-4.367	-20.468
NCGC00347063-02	KUC110948N	GF-AFC	MEK-null	1.91889	-1.2	-63.122	-66.508	-5.7169	-109.908	-71.248
			MEK-wt	24.1574	-2.2	-52.521	-58.597	-4.617	-38.66
		CTG	MEK-null	4.82004	-2.2	-70.082	-63.669	-5.317	-48.644	-31.311
			MEK-wt	34.1233	-3	-65.409	-58.33	-4.4669	-17.333
NCGC00347285-06	MI-2	GF-AFC	MEK-null	2.71051	-1.2	-68.31	-54.49	-5.567	-83.871	-65.419
			MEK-wt	21.5303	-2.2	-68.273	-68.565	-4.6669	-18.452
		CTG	MEK-null	4.82004	-1.1	-94.988	-80.79	-5.317	-76.638	-61.904
			MEK-wt	42.9586	-3	-118.933	-94.078	-4.367	-14.734
NCGC00356069-03	GSK1324726A (I-BET726)	GF-AFC	MEK-null	0.017102	-1.2	-58.278	-11.805	-7.7669	-146.22	-66.665
			MEK-wt	0.135847	-1.2	-46.199	-33.13	-6.867	-79.555
		CTG	MEK-null	0.085714	-1.2	-60.942	-35.8	-7.067	-153.216	-78.105
			MEK-wt	1.52423	-1.2	-39.705	-45.623	-5.817	-75.111
NCGC00372530-03	NCGC00372530	GF-AFC	MEK-null	0.763924	-1.2	-49.763	-22.319	-6.117	-79.449	-57.107
			MEK-wt	48.2004	-3	-62.555	-48.796	-4.317	-22.342
		CTG	MEK-null	0.857137	-1.2	-75.458	-50.04	-6.067	-113.997	-95.899
			MEK-wt	42.9586	-3	-94.174	-75.087	-4.367	-18.098
NCGC00378903-01	KD-025	GF-AFC	MEK-null	4.29586	-1.2	-53.222	-46.432	-5.367	-114.377	-69.3
			MEK-wt	NA	4	0	-27.637	NA	-45.077
		CTG	MEK-null	6.06807	-1.2	-76.002	-57.535	-5.2169	-43.988	-53.087
			MEK-wt	24.1574	4	-15.347	-11.956	-4.617	9.099
NCGC00379024-02	Epothilone D	GF-AFC	MEK-null	0.030412	-1.4	-42.821	5.622	-7.5169	-104.621	-69.194
			MEK-wt	NA	4	0	1.829	NA	-35.427
		CTG	MEK-null	0.042959	-1.2	-40.868	-5.136	-7.367	-99.59	-78.852
			MEK-wt	3.41233	4	-20.592	-8.231	-5.4669	-20.738
			PH2 +/-	0.152423	4	-6.214	-7.134	-6.817	-23.203	-51.381
			PN24 -/-	0.152423	-1.2	-35.766	-10.25	-6.817	-74.584
NCGC00379089-04	Genz-644282	GF-AFC	PH2 +/-	NA	4	0	-11.593	NA	-88.492	-78.088
			PN24 -/-	0.139753	-1.2	-63.327	-52.045	-6.8546	-166.58
		CTG	PH2 +/-	7.00426	4	24.177	15.042	-5.1546	-14.838	-173.404
			PN24 -/-	0.24852	-1.2	-76.497	-73.59	-6.6046	-188.242
NCGC00386226-04	Pralatrexate	CTG	PH2 +/-	0.042959	4	-9.706	7.11	-7.367	-10.297	-113.194
			PN24 -/-	0.191889	-1.2	-43.328	-35.845	-6.7169	-123.491
NCGC00386261-01	XL-888	CTG	PH2 +/-	0.382869	-1.4	-27.325	-11.601	-6.4169	-47.842	-52.622
			PN24 -/-	0.152423	-1.2	-41.852	-19.502	-6.817	-100.464
NCGC00386324-08	LDN-212854	GF-AFC	PH2 +/-	34.1233	4	19.659	17.161	-4.4669	1.197	-63.955
			PN24 -/-	3.04124	-1.2	-72.814	-0.914	-5.5169	-62.758
		CTG	PH2 +/-	3.04124	-2.4	-27.866	-3.297	-5.5169	-27.021	-50.984
			PN24 -/-	2.41574	-1.1	-86.197	-44.173	-5.617	-78.005
NCGC00386415-05	Cerdulatinib	GF-AFC	MEK-null	0.961724	-1.2	-52.169	-49.158	-6.0169	-97.544	-66.031
			MEK-wt	27.1051	-2.2	-52.639	-50.342	-4.567	-31.513
		CTG	MEK-null	2.15303	-1.2	-73	-74.293	-5.6669	-107.94	-52.036
			MEK-wt	6.06807	-1.2	-58.609	-57.347	-5.2169	-55.904
NCGC00387832-02	17-AAG (KOS953)	GF-AFC	PH2 +/-	NA	4	0	-13.994	NA	-20.716	-86.707
			PN24 -/-	0.763924	-1.2	-57.833	-54.658	-6.117	-107.423
		CTG	PH2 +/-	0.680848	4	-13.659	-8.032	-6.1669	-7.451	-44.469
			PN24 -/-	1.71021	-1.2	-35.593	-34.419	-5.7669	-51.92
NCGC00389197-01	HSP-990	GF-AFC	PH2 +/-	0.02153	4	22.624	13.073	-7.6669	-14.199	-166.215
			PN24 -/-	0.038287	-1.2	-49.31	-33.504	-7.4169	-180.414
		CTG	PH2 +/-	0.135847	-1.4	-22.485	0.917	-6.867	-41.902	-85.295
			PN24 -/-	0.096172	-1.2	-47.943	-38.556	-7.0169	-127.197
NCGC00389510-02	Tipifarnib,Freebase	GF-AFC	MEK-null	0.013585	-1.2	-48.336	-30.478	-7.867	-134.128	-61.869
			MEK-wt	7.63924	-2.2	-54.032	-53.593	-5.117	-72.259
		CTG	MEK-null	0.540817	-1.2	-52.231	-43.15	-6.2669	-124.325	-59.901
			MEK-wt	24.1574	-2.2	-96.828	-79.409	-4.617	-64.424
NCGC00390536-02	Aldoxorubicin hydrochloride	GF-AFC	MEK-null	0.382869	-1.2	-53.359	-41.476	-6.4169	-123.492	-62.155
			MEK-wt	4.29586	-1.2	-61.807	-53.587	-5.367	-61.337
		CTG	MEK-null	0.857137	-1.2	-71.163	-33.696	-6.067	-117.748	-54.265
			MEK-wt	6.06807	-1.2	-63.917	-58.426	-5.2169	-63.483
NCGC00390584-01	Exatecan	CTG	PH2 +/-	3.41233	-1.2	-76.487	-71.054	-5.4669	-98.591	-92.898
			PN24 -/-	0.304124	-1.1	-81.903	-76.833	-6.5169	-191.489
NCGC00390643-01	Prexasertib	GF-AFC	MEK-null	0.0482	-1.1	-83.571	-55.963	-7.317	-201.276	-179.531
			MEK-wt	19.1889	-2.2	-66.384	-55.931	-4.7169	-21.745
		CTG	MEK-null	0.135847	-1.1	-90.275	-81.399	-6.867	-225.859	-210.438
			MEK-wt	27.1051	-2.2	-71.587	-56.739	-4.567	-15.421
			PH2 +/-	8.57137	-2.2	-49.536	-46.95	-5.067	-49.454	-83.897
			PN24 -/-	0.191889	-1.2	-65.778	-78.086	-6.7169	-133.351
NCGC00415059-02	AZD-3965	GF-AFC	MEK-null	0.006068	-1.2	-32.963	-38.657	-8.217	-216.218	-187.315
			MEK-wt	NA	4	0	-5.169	NA	-28.903
		CTG	MEK-null	0.007639	-1.2	-50.209	-44.001	-8.1169	-113.924	-138.157
			MEK-wt	NA	4	0	7.059	NA	24.233
NCGC00480771-01	ONO-4059 analog	GF-AFC	MEK-null	0.341233	-1.2	-55.602	-46.989	-6.4669	-161.699	-125.407
			MEK-wt	9.61724	-1.2	-55.371	-53.088	-5.0169	-36.292
			PH2 +/-	21.5303	-2.2	-66.591	-57.083	-4.6669	-40.637	-36.836
			PN24 -/-	4.29586	-1.2	-77.05	-73.33	-5.367	-77.473
		CTG	MEK-null	0.857137	-1.2	-79.376	-75.133	-6.067	-144.604	-110.086
			MEK-wt	4.82004	-1.2	-44.387	-39.426	-5.317	-34.518
			PH2 +/-	21.5303	-2.1	-104.394	-96.193	-4.6669	-47.259	-50.733
			PN24 -/-	3.82869	-1.1	-94.221	-90.955	-5.4169	-97.992
NCGC00482879-02	Tucatinib	GF-AFC	MEK-null	3.04124	-1.2	-50.07	-47.986	-5.5169	-99.717	-43.752
			MEK-wt	27.1051	-2.2	-46.843	-44.234	-4.567	-55.965
		CTG	MEK-null	4.82004	-1.2	-68.128	-79.195	-5.317	-109.043	-71.84
			MEK-wt	38.2869	-2.2	-39.816	-34.242	-4.4169	-37.203
NCGC00484061-01	APTO-253	GF-AFC	MEK-null	0.785891	-1.2	-67.061	-52.104	-6.1046	-181.754	-120.582
			MEK-wt	7.85891	-1.2	-34.363	-33.46	-5.1046	-61.172
		CTG	MEK-null	1.1101	-1.1	-83.76	-73.762	-5.9546	-179.726	-86.011
			MEK-wt	13.9753	-1.1	-86.432	-83.465	-4.8546	-93.715
NCGC00484080-01	LX-7101	GF-AFC	MEK-null	3.82869	-1.2	-70.165	-61.793	-5.4169	-79.302	-80.104
			MEK-wt	27.1051	-3	-40.943	-35.208	-4.567	0.802
		CTG	MEK-null	5.40817	-1.2	-53.229	-56.274	-5.2669	-75.823	-57.136
			MEK-wt	42.9586	4	-20.554	-18.379	-4.367	-18.687
NCGC00484080-02	LX-7101	GF-AFC	MEK-null	4.29586	-1.2	-57.761	-53.487	-5.367	-56.878	-32.057
			MEK-wt	24.1574	-2.2	-46.541	-44.154	-4.617	-24.821
		CTG	MEK-null	5.40817	-1.2	-62.824	-61.658	-5.2669	-57.108	-40.309
			MEK-wt	27.1051	4	-17.409	-19.924	-4.567	-16.799
NCGC00484085-01	KPT-9274	GF-AFC	MEK-null	2.71051	-1.2	-44.16	-35.239	-5.567	-61.833	-28.51
			MEK-wt	NA	4	0	-2.25	NA	-33.323
NCGC00488701-03	BAY-876	GF-AFC	MEK-null	0.015242	-1.2	-54.501	-13.768	-7.817	-197.238	-87.209
			MEK-wt	0.304124	-1.2	-52.423	-32.683	-6.5169	-110.029
			PH2 +/-	1.35847	-1.4	-43.26	-19.355	-5.867	-41.789	-66.522
			PN24 -/-	0.540817	-1.2	-39.856	-28.42	-6.2669	-108.311
		CTG	PH2 +/-	2.41574	4	-16.422	-10.603	-5.617	-15.774	-50.362
			PN24 -/-	1.07907	-1.2	-57.903	-47.03	-5.9669	-66.136
NCGC00505019-01	LMP-744	GF-AFC	PH2 +/-	30.4124	-2.1	-85.595	-81.491	-4.5169	-36.387	-102.211
			PN24 -/-	0.857137	-1.1	-85.449	-85.107	-6.067	-138.598
		CTG	PH2 +/-	42.9586	-3	-117.463	-99.096	-4.367	-44.579	-127.93
			PN24 -/-	0.857137	-1.1	-94.604	-96.614	-6.067	-172.509
NCGC00506803-01	Belotecan	GF-AFC	PH2 +/-	0.012107	4	-9.752	1.615	-7.9169	-91.885	-80.037
			PN24 -/-	0.0482	-1.2	-42.021	-35.885	-7.317	-171.922
		CTG	PH2 +/-	3.82869	-3	-34.198	-31.832	-5.4169	-44.682	-121.71
			PN24 -/-	0.215303	-1.2	-73.26	-74.749	-6.6669	-166.392
NCGC00507863-01	RSL3	GF-AFC	MEK-null	0.271051	-1.2	-65.725	-22.305	-6.567	-146.595	-105.396
			MEK-wt	19.1889	-2.2	-47.292	-51.26	-4.7169	-41.199
			PH2 +/-	0.857137	-1.2	-73.266	-58.426	-6.067	-166.068	-33.914
			PN24 -/-	0.341233	-1.1	-73.808	-56.529	-6.4669	-199.982
		CTG	MEK-null	0.341233	-1.2	-81.438	-40.869	-6.4669	-149.353	-135.933
			MEK-wt	24.1574	-2.2	-82.75	-73.719	-4.617	-13.42
			PH2 +/-	1.07907	-1.1	-92.396	-78.704	-5.9669	-142.758	-55.762
			PN24 -/-	0.382869	-1.1	-92.58	-79.967	-6.4169	-198.52
NCGC00507884-01	WNK-463	GF-AFC	MEK-null	2.15303	-1.2	-48.575	-49.941	-5.6669	-106.282	-39.375
			MEK-wt	4.82004	-1.2	-40.838	-44.413	-5.317	-66.907
			PH2 +/-	3.04124	-1.4	-26.543	-25.622	-5.5169	-61.223	-63.968
			PN24 -/-	0.961724	-1.2	-58.076	-54.987	-6.0169	-125.191
		CTG	MEK-null	6.06807	-1.2	-68.584	-71.283	-5.2169	-94.514	-40.859
			MEK-wt	21.5303	-2.2	-48.477	-48.593	-4.6669	-53.655
			PH2 +/-	2.15303	-1.4	-29.955	-27.057	-5.6669	-71.623	-31.893
			PN24 -/-	0.680848	-1.2	-53.956	-47.142	-6.1669	-103.516
NCGC00510478-01	ARV-771	GF-AFC	MEK-null	0.042959	-1.2	-46.582	-24.533	-7.367	-129.66	-43.351
			MEK-wt	0.763924	-1.2	-42.83	-36.451	-6.117	-86.309
		CTG	MEK-null	0.135847	-1.2	-63.813	-39.76	-6.867	-124.522	-109.811
			MEK-wt	27.1051	-2.2	-49.653	-44.677	-4.567	-14.711
NCGC00510493-01	Briciclib	GF-AFC	MEK-null	0.015242	-1.2	-47.383	-8.841	-7.817	-208.992	-128.92
			MEK-wt	0.135847	-1.4	-21.23	-16.437	-6.867	-80.072
		CTG	MEK-null	0.02153	-1.2	-63.516	-5.793	-7.6669	-162.358	-164.942
			MEK-wt	7.63924	4	-17.878	2.138	-5.117	2.584
NCGC00510704-01	LY-3214996	GF-AFC	PH2 +/-	3.82869	4	-18.535	-10.932	-5.4169	-15.451	-39.868
			PN24 -/-	3.41233	-1.2	-62.693	-43.148	-5.4669	-55.319
		CTG	PH2 +/-	6.80848	-1.2	-30.12	-28.197	-5.1669	-46.111	-71.671
			PN24 -/-	3.41233	-1.1	-84.958	-78.928	-5.4669	-117.782
