# Supplementary material for: A high-throughput screening platform for Polycystic Kidney Disease (PKD) drug repurposing utilizing murine and human ADPKD cells
Source: Sci Rep. 2020 Mar 6;10:4203. doi: 10.1038/s41598-020-61082-3 (PMC7060218; doi:10.1038/s41598-020-61082-3)
Supplement: Supplementary file 5 — Supplementary table 3. [file 41598_2020_61082_MOESM5_ESM.xlsx]

## Sheet: Supplementary Table 3
Sample ID	Sample Name	Readout	Cell	AC50 (uM)	CC-v2	Efficacy	Max Resp	Log AC50 (M)	AUC	Delta AUC
NCGC00013679-06	Fenticlor	CTG	MEK-null	17.0961	-1.1	-119.93	-90.326	-4.7671	-25.124	-32.992
			MEK-wt	48.1833	-2.2	-83.995	-33.133	-4.3171	7.868
NCGC00014925-07	Topotecan hydrochloride	CTG	MEK-null	2.70955	-1.1	-103.406	-90.528	-5.5671	-97.061	-41.759
			MEK-wt	6.06592	-1.1	-98.45	-83.515	-5.2171	-55.302
		CTG	PH2	42.9434	-1.2	-62.518	-47.241	-4.3671	-3.307	-112.884
			PN24	2.41489	-1.1	-89.574	-94.395	-5.6171	-116.191
NCGC00015053-10	Docebenone	GF-AFC	MEK-null	21.5227	-1.1	-102.314	-91.583	-4.6671	-14.136	-22.407
			MEK-wt	null	4	0	4.123	null	8.271
		CTG	MEK-null	21.5227	-1.1	-103.335	-82.274	-4.6671	-17.049	-24.384
			MEK-wt	24.1489	4	-13.944	-1.348	-4.6171	7.335
NCGC00015060-14	Azathioprine	GF-AFC	MEK-null	31.0117	-1.1	-119.721	-83.626	-4.5085	-17.53	-58.754
			MEK-wt	55.1475	-1.2	-65.672	-30.772	-4.2585	41.224
		CTG	MEK-null	7.78979	-1.2	-66.128	-60.615	-5.1085	-84.657	-49.757
			MEK-wt	61.8765	-1.2	-38.604	-30.777	-4.2085	-34.9
NCGC00015060-18	Azathioprine	CTG	MEK-null	7.63654	-1.2	-53.849	-42.264	-5.1171	-30.148	-34.849
			MEK-wt	54.0626	4	-29.126	-8.598	-4.2671	4.701
NCGC00015096-17	Amiodarone hydrochloride	GF-AFC	MEK-null	15.8489	-1.1	-97.006	-95.375	-4.8	-158.664	-25.735
			MEK-wt	28.1838	-1.1	-95.854	-92.608	-4.55	-132.929
		CTG	MEK-null	15.8489	-1.1	-100.534	-98.451	-4.8	-152.684	-26.015
			MEK-wt	28.1838	-1.1	-99.882	-98.308	-4.55	-126.669
NCGC00015358-19	Pentoxyverine Citrate	GF-AFC	MEK-null	0.341112	-1.2	-39.714	-40.52	-6.4671	-97.776	-92.588
			MEK-wt	48.1833	-2.2	-61.712	-21.282	-4.3171	-5.188
NCGC00015523-04	Hydroquinone	GF-AFC	MEK-null	3.04016	-1.1	-106.493	-93.039	-5.5171	-94.622	-83.679
			MEK-wt	21.5227	-1.1	-98.406	-83.481	-4.6671	-10.943
		CTG	MEK-null	5.40626	-1.1	-108.468	-98.481	-5.2671	-99.424	-63.642
			MEK-wt	24.1489	-1.1	-84.686	-77.754	-4.6171	-35.782
NCGC00015647-18	Nocodazole	GF-AFC	MEK-null	0.540626	-1.2	-70.806	-72.637	-6.2671	-164.7	-91.467
			MEK-wt	0.429434	-1.2	-42.282	-31.023	-6.3671	-73.233
		CTG	MEK-null	0.680607	-1.2	-55.326	-57.072	-6.1671	-123.226	-57.339
			MEK-wt	0.540626	-1.2	-28.724	-28.925	-6.2671	-65.887
NCGC00015693-02	Mitoxantrone	GF-AFC	PH2	11.7257	-1.1	-116.024	-87.791	-4.9309	-83.287	-134.041
			PN24	0.16563	-1.1	-94.484	-96.59	-6.7809	-217.328
		CTG	MEK-null	0.131565	-1.1	-100.569	-98.534	-6.8809	-243.054	-72.283
			MEK-wt	0.330476	-1.2	-79.075	-84.847	-6.4809	-170.771
		CTG	PH2	11.7257	-1.2	-100.256	-77.923	-4.9309	-44.184	-160.947
			PN24	0.16563	-1.1	-88.5	-83.926	-6.7809	-205.131
NCGC00015735-11	Niclosamide	GF-AFC	MEK-null	0.744203	-1.1	-94.804	-89.691	-6.1283	-155.041	-124.943
			MEK-wt	6.63272	-1.2	-71.511	-60.591	-5.1783	-30.098
		CTG	MEK-null	0.663272	-1.1	-89.893	-89.535	-6.1783	-179.055	-114.34
			MEK-wt	6.63272	-1.2	-77.388	-73.475	-5.1783	-64.715
NCGC00015870-27	Quercetin	GF-AFC	MEK-null	24.1489	-1.1	-95.708	-89.419	-4.6171	-82.756	-56.155
			MEK-wt	null	4	0	-27.242	null	-26.601
		CTG	MEK-null	24.1489	-1.2	-62.855	-52.225	-4.6171	3.48	-21.185
			MEK-wt	54.0626	4	-20.561	-4.17	-4.2671	24.665
NCGC00016028-07	Tyrphostin B46	GF-AFC	MEK-null	6.06592	-1.1	-106.386	-96.406	-5.2171	-80.86	-76.954
			MEK-wt	34.1112	-1.1	-96.945	-77.405	-4.4671	-3.906
		CTG	MEK-null	7.63654	-1.1	-104.64	-98.206	-5.1171	-83.972	-47.306
			MEK-wt	30.4016	-1.2	-76.936	-68.634	-4.5171	-36.666
NCGC00016043-08	Tyrphostin 23	GF-AFC	MEK-null	21.5227	-1.1	-90.761	-80.674	-4.6671	-38.603	-29.211
			MEK-wt	48.1833	-2.4	-33.253	-23.966	-4.3171	-9.392
		CTG	MEK-null	21.5227	-1.2	-84.724	-67.226	-4.6671	6.875	-21.359
			MEK-wt	48.1833	4	-31.036	-10.696	-4.3171	28.234
NCGC00016373-08	Benzethonium chloride	GF-AFC	MEK-null	5.40626	-1.1	-106.691	-95.631	-5.2671	-42.415	-69.004
			MEK-wt	34.1112	-1.1	-117.023	-82.331	-4.4671	26.589
NCGC00016706-07	Parbendazole	GF-AFC	MEK-null	0.270955	-1.2	-76.338	-72.677	-6.5671	-164.367	-103.671
			MEK-wt	0.856834	-1.2	-45.779	-29.659	-6.0671	-60.696
		CTG	MEK-null	0.382734	-1.2	-57.92	-58.45	-6.4171	-131.959	-79.181
			MEK-wt	1.07869	-1.2	-31.407	-29.012	-5.9671	-52.778
NCGC00016789-06	Methylbenzethonium chloride	GF-AFC	MEK-null	6.06592	-1.1	-112.64	-94.816	-5.2171	-20.821	-63.313
			MEK-wt	34.1112	-1.1	-119.577	-83.706	-4.4671	42.492
		CTG	MEK-null	7.63654	-1.1	-110.255	-97.859	-5.1171	-84.122	-37.567
			MEK-wt	21.5227	-1.1	-106.306	-90.391	-4.6671	-46.555
NCGC00016876-12	Albendazole	GF-AFC	MEK-null	1.21031	-1.2	-77.877	-71.219	-5.9171	-101.417	-59.284
			MEK-wt	2.15227	-1.2	-48.306	-38.982	-5.6671	-42.133
		CTG	MEK-null	1.52369	-1.2	-68.095	-64.525	-5.8171	-83.267	-38.475
			MEK-wt	2.15227	-1.2	-37.357	-32.43	-5.6671	-44.792
NCGC00017112-10	Ciclopirox	GF-AFC	MEK-null	0.856834	-1.1	-94.086	-89.265	-6.0671	-124.121	-68.771
			MEK-wt	1.07869	-1.2	-66.601	-57.392	-5.9671	-55.35
		GF-AFC	PH2	0.382734	4	-13.434	0.413	-6.4171	9.334	-80.898
			PN24	3.04016	-1.2	-81.694	-70.071	-5.5171	-71.564
		CTG	MEK-null	4.81833	-1.1	-100.552	-93.19	-5.3171	-120.911	-45.099
			MEK-wt	6.80607	-1.2	-62.988	-70.85	-5.1671	-75.812
		CTG	PH2	21.5227	-1.4	-28.041	-16.823	-4.6671	-3.844	-35.084
			PN24	10.7869	-1.2	-63.685	-59.799	-4.9671	-38.928
NCGC00017324-07	Simvastatin	GF-AFC	MEK-null	1.52369	-1.1	-107.833	-94.839	-5.8171	-129.151	-100.593
			MEK-wt	10.7869	-1.1	-96.473	-87.956	-4.9671	-28.558
		CTG	MEK-null	2.41489	-1.1	-99.726	-96.647	-5.6171	-123.521	-84.947
			MEK-wt	9.61383	-1.1	-96.049	-91.486	-5.0171	-38.574
NCGC00018098-07	Iodoquinol	GF-AFC	MEK-null	8.56834	-1.1	-110.536	-91.909	-5.0671	-11.061	-34.924
			MEK-wt	34.1112	-2.2	-96.831	-56.777	-4.4671	23.863
		CTG	MEK-null	6.80607	-1.1	-109.626	-97.027	-5.1671	-79.547	-35.209
			MEK-wt	17.0961	-1.1	-94.567	-80.409	-4.7671	-44.338
NCGC00018238-09	Oxibendazole	GF-AFC	MEK-null	1.52369	-1.2	-78.935	-70.48	-5.8171	-102.213	-75.505
			MEK-wt	1.35799	-1.2	-44.824	-24.608	-5.8671	-26.708
		CTG	MEK-null	1.52369	-1.2	-63.359	-60.782	-5.8171	-90.155	-41.348
			MEK-wt	1.35799	-1.2	-31.825	-34.095	-5.8671	-48.807
NCGC00022001-13	Podofilox	GF-AFC	MEK-null	0.191821	-1.2	-81.224	-76.667	-6.7171	-193.051	-126.666
			MEK-wt	0.270955	-1.2	-52.458	-35.633	-6.5671	-66.385
		CTG	MEK-null	0.241489	-1.2	-68.532	-66.606	-6.6171	-154.02	-91.166
			MEK-wt	0.341112	-1.2	-35.554	-34.156	-6.4671	-62.854
NCGC00023509-13	Lovastatin	GF-AFC	MEK-null	3.04016	-1.1	-101.293	-93.455	-5.5171	-100.368	-74.169
			MEK-wt	24.1489	-1.2	-85.857	-76.892	-4.6171	-26.199
		CTG	MEK-null	3.82734	-1.1	-106.934	-98.671	-5.4171	-94.749	-81.112
			MEK-wt	21.5227	-1.1	-87.801	-74.686	-4.6671	-13.637
NCGC00025122-02	Stilonium iodide	GF-AFC	MEK-null	10.7869	-1.1	-115.145	-85.088	-4.9671	-44.179	-88.366
			MEK-wt	null	4	0	10.15	null	44.187
		CTG	MEK-null	13.5799	-1.1	-97.78	-81.687	-4.8671	-69.484	-67.694
			MEK-wt	19.1821	-1.2	-43.04	-33.87	-4.7171	-1.79
NCGC00025125-18	Colchicine	GF-AFC	MEK-null	0.038273	-1.2	-81.115	-74.722	-7.4171	-233.381	-123.076
			MEK-wt	0.170961	-1.2	-50.931	-42.912	-6.7671	-110.305
		CTG	MEK-null	0.048183	-1.2	-64.573	-60.796	-7.3171	-185.288	-109.248
			MEK-wt	0.241489	-1.2	-34.153	-33.784	-6.6171	-76.04
NCGC00090851-10	5-Azacitidine	GF-AFC	MEK-null	2.70955	-1.1	-99.191	-82.193	-5.5671	-80.718	-44.695
			MEK-wt	10.7869	-1.2	-83.13	-67.181	-4.9671	-36.023
		CTG	MEK-null	2.70955	-1.2	-83.158	-73.09	-5.5671	-92.871	-63.99
			MEK-wt	15.2369	-1.2	-61.788	-51.175	-4.8171	-28.881
NCGC00091050-01	Phenyl mercuric acetate	GF-AFC	PH2	6.80607	-1.1	-105.945	-96.749	-5.1671	-80.905	-53.948
			PN24	1.91821	-1.1	-104.448	-101.272	-5.7171	-134.853
		CTG	PH2	5.40626	-1.1	-104.195	-100.018	-5.2671	-68.092	-63.032
			PN24	0.961383	-1.1	-97.398	-100.453	-6.0171	-131.124
NCGC00092309-06	SKI-II	CTG	MEK-null	4.81833	-1.1	-83.565	-70.795	-5.3171	-91.726	-71.657
			MEK-wt	30.4016	-1.2	-75.516	-60.186	-4.5171	-20.069
		GF-AFC	MEK-null	4.81833	-1.1	-107.111	-95.997	-5.3171	-69.076	-78.985
			MEK-wt	15.2369	-1.2	-72.895	-50.813	-4.8171	9.909
		CTG	MEK-null	6.80607	-1.1	-106.166	-94.944	-5.1671	-67.888	-47.375
			MEK-wt	17.0961	-1.2	-61.086	-53.252	-4.7671	-20.513
NCGC00092314-04	Triciribine	GF-AFC	MEK-null	1.35799	-1.1	-97.92	-85.526	-5.8671	-91.875	-75.595
			MEK-wt	30.4016	-1.1	-98.803	-70.725	-4.5171	-16.28
		CTG	MEK-null	2.41489	-1.2	-81.755	-73.374	-5.6171	-83.171	-69.413
			MEK-wt	30.4016	-1.2	-80.449	-61.819	-4.5171	-13.758
NCGC00093976-05	Idarubicin hydrochloride	GF-AFC	MEK-null	0.031198	-1.1	-94.499	-81.335	-7.5059	-322.132	-92.715
			MEK-wt	0.124203	-1.1	-102.737	-72.312	-6.9059	-229.417
		GF-AFC	PH2	0.986581	-1.1	-81.479	-78.168	-6.0059	-163.41	-80.748
			PN24	0.156362	-1.1	-99.069	-90.924	-6.8059	-244.158
		CTG	MEK-null	0.062249	-1.1	-99.661	-98.724	-7.2059	-314.557	-58.76
			MEK-wt	0.156362	-1.1	-98.346	-97.671	-6.8059	-255.797
		CTG	PH2	1.56363	-1.1	-97.05	-98.479	-5.8059	-159.991	-97.15
			PN24	0.220868	-1.1	-98.69	-98.653	-6.6559	-257.141
NCGC00094748-01	Oxyphenbutazone	GF-AFC	MEK-null	2.41489	-1.1	-104.879	-93.683	-5.6171	-105.803	-21.138
			MEK-wt	5.40626	-1.1	-95.9	-85.76	-5.2671	-84.665
NCGC00096122-01	Thioinosine	GF-AFC	MEK-null	12.1031	-1.2	-77.099	-59.452	-4.9171	-21.406	-33.351
			MEK-wt	null	4	0	7.424	null	11.945
		CTG	MEK-null	6.06592	-1.2	-87.659	-76.596	-5.2171	-64.153	-77.313
			MEK-wt	8.56834	4	-15.078	-6.554	-5.0671	13.16
NCGC00159458-05	Atorvastatin calcium	GF-AFC	MEK-null	12.1031	-1.1	-106.201	-97.941	-4.9171	-82.359	-50.626
			MEK-wt	54.0626	-2.2	-72.95	-31.514	-4.2671	-31.733
		CTG	MEK-null	19.1821	-1.1	-114.711	-94.796	-4.7171	-38.688	-54.329
			MEK-wt	48.1833	4	-22.641	-0.55	-4.3171	15.641
NCGC00160275-03	Geliomycin	GF-AFC	MEK-null	0.936896	-1.1	-88.114	-75.082	-6.0283	-114.462	-168.843
			MEK-wt	null	4	0	20.399	null	54.381
		CTG	MEK-null	0.835009	-1.1	-95.957	-92.003	-6.0783	-156.646	-168.498
			MEK-wt	10.5121	4	-14.473	-0.75	-4.9783	11.852
NCGC00160514-02	Idebenone	GF-AFC	MEK-null	10.7869	-1.1	-103.27	-93.86	-4.9671	-33.956	-79.026
			MEK-wt	null	4	0	17.384	null	45.07
		CTG	MEK-null	10.7869	-1.1	-108.666	-96.836	-4.9671	-63.608	-70.905
			MEK-wt	null	4	0	5.648	null	7.297
NCGC00160566-02	Broquinaldol	GF-AFC	MEK-null	2.70955	-1.1	-99.42	-89.192	-5.5671	-97.6	-57.866
			MEK-wt	42.9434	-2.1	-99.622	-59.87	-4.3671	-39.734
		CTG	MEK-null	2.15227	-1.1	-100.269	-93.943	-5.6671	-104.995	-88.859
			MEK-wt	48.1833	-2.2	-90.87	-44.352	-4.3171	-16.136
NCGC00161419-05	Trimetrexate	GF-AFC	PH2	21.5227	-1.4	-40.84	-23.14	-4.6671	5.014	-45.097
			PN24	10.7869	-1.1	-96.877	-73.902	-4.9671	-40.083
		CTG	PH2	48.1833	4	-24.373	-7.715	-4.3171	22.873	-59.972
			PN24	10.7869	-1.2	-71.738	-54.735	-4.9671	-37.099
NCGC00162453-15	Trichostatin A	GF-AFC	PH2	48.1833	-2.4	-93.71	-31.152	-4.3171	-52.571	-43.94
			PN24	3.04016	-1.1	-96.52	-86.943	-5.5171	-96.511
		CTG	MEK-null	0.481833	-1.1	-102.458	-87.747	-6.3171	-141.699	-49.668
			MEK-wt	2.15227	-1.1	-97.889	5.237	-5.6671	-92.031
		CTG	PH2	0.429434	-1.2	-56.831	-49.079	-6.3671	-76.966	-49.656
			PN24	0.961383	-1.1	-96.862	-89.91	-6.0171	-126.622
NCGC00163468-05	Mitomycin C	GF-AFC	PH2	48.1833	-2.2	-55.467	-22.725	-4.3171	43.759	-27.598
			PN24	21.5227	-1.1	-91.168	-69.949	-4.6671	16.161
		CTG	PH2	48.1833	4	-28.152	-13.745	-4.3171	10.441	-29.943
			PN24	24.1489	-1.2	-63.601	-57.693	-4.6171	-19.502
NCGC00164486-04	Cyclovalone	GF-AFC	MEK-null	1.35799	-1.1	-94.813	-87.058	-5.8671	-131.331	-49.03
			MEK-wt	15.2369	-1.1	-100.804	-78.871	-4.8171	-82.301
		CTG	MEK-null	2.15227	-1.1	-111.298	-99.561	-5.6671	-97.045	-71.374
			MEK-wt	19.1821	-1.1	-119.797	-97.456	-4.7171	-25.671
NCGC00164553-02	Clofarabine	GF-AFC	MEK-null	1.21031	-1.1	-98.828	-91.774	-5.9171	-151.097	-30.603
			MEK-wt	3.41112	-1.1	-80.498	-79.511	-5.4671	-120.494
		GF-AFC	PH2	13.5799	-1.2	-30.493	-19.552	-4.8671	-40.044	-76.405
			PN24	3.04016	-1.1	-79.738	-80.06	-5.5171	-116.449
		CTG	MEK-null	1.70961	-1.1	-101.275	-89.862	-5.7671	-120.188	-34.55
			MEK-wt	3.41112	-1.2	-72.862	-72.361	-5.4671	-85.638
		CTG	PH2	6.80607	4	-20.059	-14.287	-5.1671	-0.093	-81.784
			PN24	3.04016	-1.2	-68.936	-66.656	-5.5171	-81.877
NCGC00164624-11	Adefovir dipivoxil	GF-AFC	MEK-null	4.29434	-1.1	-112.826	-93.942	-5.3671	-80.186	-69.548
			MEK-wt	24.1489	-1.2	-95.313	-59.474	-4.6171	-10.638
		CTG	MEK-null	7.63654	-1.1	-103.67	-92.228	-5.1171	-76.5	-58.044
			MEK-wt	19.1821	-1.2	-75.806	-62	-4.7171	-18.456
NCGC00164625-01	Cerivastatin sodium	GF-AFC	MEK-null	0.341112	-1.1	-105.327	-96.165	-6.4671	-191.535	-60.293
			MEK-wt	2.15227	-1.1	-91.757	-86.495	-5.6671	-131.242
		CTG	MEK-null	0.429434	-1.1	-108.382	-97.885	-6.3671	-183.507	-64.539
			MEK-wt	2.15227	-1.1	-105.609	-96.442	-5.6671	-118.968
NCGC00165811-01	IMD-0354	GF-AFC	MEK-null	0.481833	-1.1	-93.613	-98.199	-6.3171	-197.8	-122.229
			MEK-wt	13.5799	-1.1	-93.761	-90.702	-4.8671	-75.571
		CTG	MEK-null	0.606592	-1.1	-104.749	-100.008	-6.2171	-170.605	-125.424
			MEK-wt	12.1031	-1.1	-103.914	-99.229	-4.9171	-45.181
NCGC00165811-06	IMD-0354	CTG	MEK-null	0.341112	-1.2	-70.869	-82.844	-6.4671	-143.667	-162.749
			MEK-wt	9.61383	4	-15.547	-4.754	-5.0171	19.082
NCGC00166088-02	Decitabine	GF-AFC	MEK-null	0.135799	-1.2	-69.846	-72.085	-6.8671	-217.751	-183.322
			MEK-wt	1.91821	-1.4	-24.423	-14.384	-5.7171	-34.429
		CTG	MEK-null	0.152369	-1.2	-59.038	-59.67	-6.8171	-176.786	-139.749
			MEK-wt	15.2369	-1.4	-24.708	-22.041	-4.8171	-37.037
NCGC00167954-03	EGFR Inhibitor	GF-AFC	MEK-null	0.429434	-1.1	-102.493	-93.56	-6.3671	-148.4	-108.493
			MEK-wt	6.80607	-1.1	-90.785	-58.554	-5.1671	-39.907
		CTG	MEK-null	0.763654	-1.1	-100.921	-93.104	-6.1171	-136.481	-78.23
			MEK-wt	7.63654	-1.2	-80.089	-62.724	-5.1171	-58.251
NCGC00168464-04	Clofilium tosylate	GF-AFC	MEK-null	2.15227	-1.1	-94.672	-90.718	-5.6671	-88.652	-144.431
			MEK-wt	24.1489	-1.2	-70.779	-39.372	-4.6171	55.779
NCGC00169628-03	null	GF-AFC	MEK-null	1.05122	-1.4	-63.545	-8.262	-5.9783	-129.557	-57.112
			MEK-wt	9.36896	-1.2	-69.167	-45.63	-5.0283	-72.445
NCGC00181775-02	Toluidine blue	GF-AFC	MEK-null	3.41112	-1.1	-106.747	-96.467	-5.4671	-80.726	-58.044
			MEK-wt	38.2734	-1.2	-81.08	-65.249	-4.4171	-22.682
		CTG	MEK-null	3.41112	-1.1	-101.684	-94.721	-5.4671	-85.881	-77.744
			MEK-wt	38.2734	-2.2	-84.158	-56.049	-4.4171	-8.137
NCGC00187906-15	PI-103	GF-AFC	MEK-null	0.382734	-1.1	-87.648	-97.27	-6.4171	-239.395	-152.636
			MEK-wt	10.7869	-1.1	-104.416	-85.025	-4.9671	-86.759
		CTG	MEK-null	1.21031	-1.1	-97.827	-85.576	-5.9171	-112.962	-102.146
			MEK-wt	15.2369	-1.2	-96.914	-72.46	-4.8171	-10.816
NCGC00241982-09	GSK-269962A	GF-AFC	MEK-null	6.80607	-1.1	-87.91	-76.275	-5.1671	-47.218	-36.567
			MEK-wt	17.0961	-1.2	-61.697	-39.978	-4.7671	-10.651
NCGC00246966-03	Flubendazole	GF-AFC	MEK-null	1.07869	-1.2	-54.964	-55.356	-5.9671	-91.099	-51.099
			MEK-wt	12.1031	-1.2	-57.372	1.945	-4.9171	-40
NCGC00247624-03	Tanshinone I	GF-AFC	MEK-null	4.29434	-1.1	-86.141	-5.894	-5.3671	-105.338	-94.893
			MEK-wt	48.1833	-2.1	-133.042	-87.141	-4.3171	-10.445
		CTG	MEK-null	6.06592	-1.1	-103.324	-78.277	-5.2171	-34.521	-61.959
			MEK-wt	48.1833	-2.2	-40.971	-9.642	-4.3171	27.438
NCGC00249613-01	Carfilzomib	GF-AFC	MEK-null	0.034111	-1.1	-97.845	-95.508	-7.4671	-308.713	-99.058
			MEK-wt	0.135799	-1.1	-88.263	-79.901	-6.8671	-209.655
		CTG	MEK-null	0.038273	-1.1	-96.555	-96.625	-7.4171	-298.523	-117.718
			MEK-wt	0.135799	-1.2	-78.038	-73.442	-6.8671	-180.805
NCGC00253588-01	Gimatecan	GF-AFC	PH2	3.04016	-1.2	-51.94	44.967	-5.5171	-4.273	-149.329
			PN24	0.215227	-1.2	-77.282	-0.217	-6.6671	-153.602
		CTG	PH2	5.40626	-1.1	-86.971	-83.925	-5.2671	-35.148	-140.259
			PN24	0.429434	-1.1	-97.608	-95.212	-6.3671	-175.407
NCGC00253639-01	4-Hydroxyindole	GF-AFC	MEK-null	2.41489	-1.2	-65.124	-53.886	-5.6171	-71.189	-92.136
			MEK-wt	null	4	0	8.915	null	20.947
		CTG	MEK-null	6.80607	-1.2	-41.145	-31.372	-5.1671	-23.063	-35.299
			MEK-wt	null	4	0	5.357	null	12.236
NCGC00253704-01	Methyl 3-amino-5,6-dichloropyrazine-2-carboxylate	GF-AFC	MEK-null	1.35799	-1.1	-99.272	-90.566	-5.8671	-115.512	-75.678
			MEK-wt	7.63654	-1.1	-106.991	-82.563	-5.1171	-39.834
NCGC00262934-01	Ethyl 4-(2-amino-4-chloroanilino)piperidine-1-carboxylate	GF-AFC	MEK-null	1.70961	-1.1	-102.898	-92.384	-5.7671	-118.294	-80.511
			MEK-wt	6.06592	-1.2	-78.994	-63.646	-5.2171	-37.783
		CTG	MEK-null	2.70955	-1.1	-93.139	-88.338	-5.5671	-110.818	-76.405
			MEK-wt	6.06592	-1.2	-45.23	-41.347	-5.2171	-34.413
NCGC00263166-02	Obatoclax	CTG	MEK-null	1.52369	-1.1	-118.42	-17.698	-5.8171	-137.159	-64.377
			MEK-wt	6.80607	-1.1	-112.007	-92.558	-5.1671	-72.782
NCGC00263177-03	CUDC-101	GF-AFC	MEK-null	2.15227	-1.1	-92.129	-96.194	-5.6671	-164.825	-82.655
			MEK-wt	24.1489	-1.1	-104.582	-88.914	-4.6171	-82.17
		CTG	MEK-null	2.70955	-1.1	-110.612	-96.01	-5.5671	-107.734	-93.977
			MEK-wt	24.1489	-1.1	-106.547	-92.651	-4.6171	-13.757
NCGC00263177-05	CUDC-101	GF-AFC	MEK-null	5.40626	-1.1	-88.152	-99.84	-5.2671	-118.245	-62.806
			MEK-wt	24.1489	-1.1	-79.912	-76.879	-4.6171	-55.439
		CTG	MEK-null	4.29434	-1.1	-91.881	-84.733	-5.3671	-79.857	-135.672
			MEK-wt	34.1112	-2.1	-104.041	-52.431	-4.4671	55.815
NCGC00263183-10	MK-1775	GF-AFC	MEK-null	1.70961	-1.1	-89.777	-95.404	-5.7671	-169.855	-87.551
			MEK-wt	9.61383	-1.2	-69.743	-60.335	-5.0171	-82.304
		CTG	MEK-null	2.41489	-1.1	-112.251	-98.433	-5.6171	-99.119	-77.182
			MEK-wt	19.1821	-1.2	-78.435	-52.635	-4.7171	-21.937
		CTG	PH2	9.61383	-1.2	-68.228	-55.663	-5.0171	-40.541	-47.545
			PN24	4.29434	-1.1	-98.077	-90.754	-5.3671	-88.086
NCGC00263525-01	Fluvastatin sodium	GF-AFC	MEK-null	1.35799	-1.1	-94.382	-92.412	-5.8671	-158.842	-134.375
			MEK-wt	13.5799	-1.1	-95.45	-81.47	-4.8671	-24.467
		CTG	MEK-null	1.52369	-1.1	-97.433	-94.673	-5.8171	-151.166	-100.394
			MEK-wt	13.5799	-1.1	-97.054	-92.053	-4.8671	-50.772
NCGC00263543-01	Vincristine	GF-AFC	MEK-null	0.012103	-1.2	-84.119	-68.492	-7.9171	-265.013	-124.116
			MEK-wt	0.096138	-1.2	-55.531	-58.958	-7.0171	-140.897
		CTG	MEK-null	0.015237	-1.2	-64.716	-48.316	-7.8171	-203.944	-115.598
			MEK-wt	0.054063	-1.2	-35.013	-32.292	-7.2671	-88.346
NCGC00263548-01	Vinblastine sulfate	GF-AFC	MEK-null	0.024149	-1.2	-76.588	-68.236	-7.6171	-220.256	-105.56
			MEK-wt	0.096138	-1.2	-48.92	-49.993	-7.0171	-114.696
		CTG	MEK-null	0.034111	-1.2	-59.195	-47.549	-7.4671	-174.674	-97.458
			MEK-wt	0.038273	-1.4	-29.66	-21.255	-7.4171	-77.216
NCGC00263568-01	Vinorelbine tartrate	GF-AFC	MEK-null	0.01358	-1.1	-90.716	-90.508	-7.8671	-235.737	-115.298
			MEK-wt	0.076365	-1.2	-66.412	-64.085	-7.1171	-120.439
		CTG	MEK-null	0.024149	-1.2	-72.275	-92.732	-7.6171	-198.602	-100.839
			MEK-wt	0.076365	-1.2	-41.557	-65.378	-7.1171	-97.763
NCGC00263918-01	Epirubicin hydrochloride	GF-AFC	MEK-null	0.048183	-1.1	-93.509	-98.167	-7.3171	-313.296	-104.93
			MEK-wt	0.680607	-1.1	-89.943	-91.237	-6.1671	-208.366
		GF-AFC	PH2	1.21031	-1.1	-82.418	-93.853	-5.9171	-147.717	-61.192
			PN24	0.270955	-1.1	-95.026	-94.457	-6.5671	-208.909
		CTG	MEK-null	0.135799	-1.1	-102.736	-97.812	-6.8671	-244.562	-100.838
			MEK-wt	0.961383	-1.1	-89.654	-77.4	-6.0171	-143.724
		CTG	PH2	1.21031	-1.2	-80.789	-83.12	-5.9171	-98.651	-67.364
			PN24	0.270955	-1.2	-76.083	-79.044	-6.5671	-166.015
NCGC00344069-03	PI3-Kinase α Inhibitor 2	GF-AFC	MEK-null	2.70955	-1.1	-87.73	-93.033	-5.5671	-166.188	-92.02
			MEK-wt	24.1489	-1.1	-81.222	-74.136	-4.6171	-74.168
		CTG	MEK-null	5.40626	-1.2	-80.757	-74.701	-5.2671	-61.823	-65.256
			MEK-wt	21.5227	-1.2	-42.114	-34.548	-4.6671	3.433
NCGC00344093-06	Radicicol	GF-AFC	MEK-null	1.3311	-1.1	-109.592	-95.34	-5.8758	-118.64	-52.289
			MEK-wt	13.311	-1.1	-104.947	-87.447	-4.8758	-66.351
		CTG	MEK-null	1.88023	-1.1	-117.838	-95.916	-5.7258	-102.436	-66.614
			MEK-wt	14.9352	-1.1	-85.031	-68.264	-4.8258	-35.822
		CTG	PH2	18.8023	-1.4	-22.203	-13.21	-4.7258	-21.193	-22.196
			PN24	6.67132	-1.2	-47.667	-33.631	-5.1758	-43.389
NCGC00344583-01	Vinblastine sulfate	GF-AFC	MEK-null	0.017096	-1.2	-79.641	-77.221	-7.7671	-240.638	-99.693
			MEK-wt	0.030402	-1.2	-55.279	-50.478	-7.5171	-140.945
		CTG	MEK-null	0.019182	-1.2	-62.21	-52.992	-7.7171	-180.312	-94.003
			MEK-wt	0.024149	-1.4	-34.432	-22.977	-7.6171	-86.309
NCGC00346545-08	Telaprevir (VX-950)	GF-AFC	MEK-null	1.21031	-1.2	-74.912	10.341	-5.9171	-95.435	-63.804
			MEK-wt	null	4	0	-6.608	null	-31.631
		CTG	MEK-null	1.52369	-1.1	-90.951	10.094	-5.8171	-49.584	-109.95
			MEK-wt	3.82734	-1.4	-29.801	-5.793	-5.4171	60.366
NCGC00346692-11	CUDC-907	CTG	MEK-null	0.270955	-1.1	-101.602	-98.268	-6.5671	-224.132	-51.813
			MEK-wt	1.35799	-1.1	-97.364	-94.256	-5.8671	-172.319
NCGC00370855-01	Gemcitabine hydrochloride	GF-AFC	PH2	0.107869	-1.2	-38.239	-28.559	-6.9671	-54.465	-159.317
			PN24	0.096138	-1.1	-90.181	-79.837	-7.0171	-213.782
		CTG	PH2	0.429434	4	-19.319	-20.931	-6.3671	-20.244	-162.949
			PN24	0.121031	-1.2	-78.001	-70.16	-6.9171	-183.193
NCGC00371153-09	RKI-1447	GF-AFC	MEK-null	1.52369	-1.2	-49.808	-27.238	-5.8171	-101.394	-85.872
			MEK-wt	null	4	0	-10.291	null	-15.522
		CTG	MEK-null	7.63654	-1.2	-60.715	-39.325	-5.1171	-10.178	-55.78
			MEK-wt	17.0961	4	-21.675	-6.126	-4.7671	45.602
NCGC00378612-02	VER-50589	GF-AFC	MEK-null	0.170961	-1.2	-68.934	-50.992	-6.7671	-133.774	-21.874
			MEK-wt	10.7869	-1.1	-83.851	-77.935	-4.9671	-111.9
		CTG	MEK-null	0.135799	-1.2	-85.863	-73.267	-6.8671	-183.395	-188.192
			MEK-wt	9.61383	-1.1	-87.797	-67.175	-5.0171	4.797
		CTG	PH2	0.304016	-1.2	-41.168	-36.236	-6.5171	-35.57	-56.396
			PN24	0.341112	-1.2	-61.398	-60.966	-6.4671	-91.966
NCGC00378690-01	TG 100572 Hydrochloride	CTG	MEK-null	8.56834	-1.1	-109.757	-102.406	-5.0671	-67.447	-35.269
			MEK-wt	38.2734	-2.2	-89.246	-62.163	-4.4171	-32.178
NCGC00378733-02	glucagon receptor antagonists-2	CTG	MEK-null	9.61383	-1.1	-111.063	-95.622	-5.0171	-24.02	-82.241
			MEK-wt	19.1821	-1.4	-29.403	-2.35	-4.7171	58.221
NCGC00378811-02	Lck Inhibitor	GF-AFC	MEK-null	1.07869	-1.1	-100.195	-97.099	-5.9671	-146.672	-60.804
			MEK-wt	9.61383	-1.1	-107.724	-88.044	-5.0171	-85.868
		CTG	MEK-null	1.70961	-1.1	-98.693	-96.167	-5.7671	-137.883	-70.718
			MEK-wt	9.61383	-1.1	-97.151	-94.613	-5.0171	-67.165
NCGC00378890-01	CB30865	CTG	PH2	0.060659	-1.2	-64.763	-53.165	-7.2171	-164.471	-156.019
			PN24	0.01358	-1.1	-86.674	-84.63	-7.8671	-320.49
NCGC00380296-01	null	GF-AFC	MEK-null	1.13542	-1.2	-42.004	-37.946	-5.9448	-99.425	-89.867
			MEK-wt	null	4	0	-2.69	null	-9.558
NCGC00385478-01	9-Methoxycamptothecin	CTG	PH2	10.5733	-1.2	-43.869	-33.14	-4.9758	17.428	-120.955
			PN24	0.420932	-1.2	-70.654	-64.397	-6.3758	-103.527
NCGC00386141-01	Rigosertib (ON-01910)	CTG	MEK-null	0.170961	-1.2	-62.938	-62.534	-6.7671	-161.174	-56.37
			MEK-wt	0.121031	-1.2	-32.091	-36.11	-6.9171	-104.804
NCGC00386154-01	Pitavastatin Calcium	CTG	MEK-null	0.152369	-1.2	-80.753	-59.096	-6.8171	-166.399	-149.276
			MEK-wt	5.40626	-1.1	-99.018	-1.598	-5.2671	-17.123
		CTG	PH2	1.52369	-1.2	-52.271	-34.866	-5.8171	-15.59	-71.336
			PN24	2.15227	-1.2	-85.259	-71.848	-5.6671	-86.926
NCGC00386311-06	AZ20	CTG	PH2	12.1031	-1.2	-37.752	-26.987	-4.9171	3.052	-34.3
			PN24	6.80607	-1.2	-64.196	-59.734	-5.1671	-31.248
NCGC00386371-01	Ro3280	GF-AFC	MEK-null	1.35799	-1.1	-103.838	-94.495	-5.8671	-115.61	-82.805
			MEK-wt	9.61383	-1.1	-114.805	-84.941	-5.0171	-32.805
		CTG	MEK-null	3.82734	-1.1	-101.219	-98.985	-5.4171	-114.591	-59.836
			MEK-wt	19.1821	-1.1	-115.332	-92.136	-4.7171	-54.755
NCGC00386590-01	S 5751	GF-AFC	MEK-null	6.06592	-1.1	-88.497	-90.39	-5.2171	-116.23	-51.229
			MEK-wt	null	-3	0	-51.083	null	-65.001
NCGC00387022-02	ABT-737	CTG	MEK-null	1.70961	-1.1	-85.828	-91.902	-5.7671	-183.006	-136.782
			MEK-wt	0.961383	-1.4	-28.149	-9.559	-6.0171	-46.224
NCGC00387133-01	5 -Fluoroindirubinoxime	GF-AFC	MEK-null	4.81833	-1.1	-96.412	-98.956	-5.3171	-118.859	-43.435
			MEK-wt	27.0955	-1.1	-75.08	-75.571	-4.5671	-75.424
		CTG	MEK-null	6.06592	-1.1	-105.475	-96.071	-5.2171	-62.453	-64.362
			MEK-wt	38.2734	-1.2	-80.732	-55.03	-4.4171	1.909
NCGC00387853-03	NVP-AUY922	CTG	MEK-null	0.038273	-1.1	-90.817	-0.373	-7.4171	-268.575	-257.239
			MEK-wt	0.481833	4	-18.238	-7.662	-6.3171	-11.336
NCGC00388208-02	Cucurbitacin I hydrate	GF-AFC	MEK-null	0.350052	-1.1	-97.625	-93.599	-6.4559	-159.888	-67.847
			MEK-wt	3.11984	-1.1	-98.873	-76.002	-5.5059	-92.041
		CTG	MEK-null	0.879291	-1.1	-105.228	-96.87	-6.0559	-151.338	-79.663
			MEK-wt	3.11984	-1.2	-68.952	-49.688	-5.5059	-71.675
NCGC00389360-02	AZD-7762	GF-AFC	MEK-null	1.21031	-1.1	-90.389	-99.84	-5.9171	-198.06	-72.873
			MEK-wt	6.80607	-1.1	-87.48	-91.698	-5.1671	-125.187
		CTG	MEK-null	1.91821	-1.1	-106.455	-97.209	-5.7171	-131.761	-54.508
			MEK-wt	6.80607	-1.1	-105.445	-96.96	-5.1671	-77.253
NCGC00390643-02	Prexasertib	GF-AFC	MEK-null	0.191821	-1.1	-94.91	-95.002	-6.7171	-222.402	-154.457
			MEK-wt	21.5227	-1.2	-78.524	-67.299	-4.6671	-67.945
		GF-AFC	PH2	13.5799	-1.2	-58.559	-49.744	-4.8671	-62.295	-78.411
			PN24	1.21031	-1.2	-66.002	-81.447	-5.9171	-140.706
		CTG	MEK-null	0.382734	-1.1	-95.103	-98.116	-6.4171	-180.588	-138.294
			MEK-wt	19.1821	-1.2	-64.64	-46.38	-4.7171	-42.294
		CTG	PH2	15.2369	-1.2	-60.147	-43.461	-4.8171	-31.825	-59.919
			PN24	2.70955	-1.2	-61.894	-69.16	-5.5671	-91.744
NCGC00415059-01	AZD-3965	CTG	MEK-null	0.013585	-1.1	-101.941	-10.06	-7.867	-214.313	-208.293
			MEK-wt	null	4	0	0.013	null	-6.02
NCGC00482613-02	Cytarabine	GF-AFC	PH2	3.41112	-1.4	-22.128	-9.317	-5.4671	-44.706	-87.414
			PN24	1.52369	-1.1	-84.848	-82.425	-5.8171	-132.12
		CTG	PH2	4.81833	4	-13.124	-0.934	-5.3171	20.739	-104.804
			PN24	1.91821	-1.2	-79.324	-70.842	-5.7171	-84.065
NCGC00485105-01	Ancitabine hydrochloride	CTG	PH2	0.481833	4	-13.725	-6.522	-6.3171	12.184	-108.026
			PN24	1.70961	-1.2	-66.956	-66.46	-5.7671	-95.842
NCGC00487205-01	SKI 5C	GF-AFC	MEK-null	8.56834	-1.1	-97.045	-94.931	-5.0671	-81.737	-40.957
			MEK-wt	13.5799	-1.2	-31.262	-22.064	-4.8671	-40.78
		CTG	MEK-null	8.56834	-1.1	-98.72	-96.98	-5.0671	-81.081	-62.223
			MEK-wt	19.1821	-1.2	-51.117	-25.244	-4.7171	-18.858
NCGC00389786-01	Clofarabine	GF-AFC	MEK-null	2.41489	-1.1	-104.992	-94.637	-5.6171	-106.02	-60.887
			MEK-wt	5.40626	-1.1	-91.703	-71.815	-5.2671	-45.133
		GF-AFC	PH2	13.5799	-1.4	-33.336	-18.002	-4.8671	1.704	-61.904
			PN24	5.40626	-1.1	-92.157	-81.669	-5.2671	-60.2
		CTG	MEK-null	3.04016	-1.1	-99.989	-91.348	-5.5171	-113.417	-56.416
			MEK-wt	5.40626	-1.2	-74.763	-66.579	-5.2671	-57.001
		CTG	PH2	13.5799	-1.4	-20.785	-16.089	-4.8671	-10.809	-55.412
			PN24	5.40626	-1.2	-71.453	-67.175	-5.2671	-66.221
NCGC00345828-07	Pyridone 6	GF-AFC	MEK-null	2.70955	-1.2	-78.718	-55.911	-5.5671	-45.528	-91.141
			MEK-wt	1.91821	-1.2	-35.799	8.255	-5.7171	45.613
		CTG	MEK-null	3.04016	-1.2	-50.413	-42.98	-5.5171	-64.557	-21.306
			MEK-wt	2.15227	-1.4	-23	-13.029	-5.6671	-43.251
NCGC00015049-24	Apigenin	GF-AFC	MEK-null	15.237	-1.2	-72.914	-73.565	-4.8171	-67.493	-24.811
			MEK-wt	null	4	0	-25.019	null	-42.682
		CTG	MEK-null	21.5228	-1.2	-65.338	-59.117	-4.6671	-44.876	-30.222
			MEK-wt	0.019182	4	6.337	-3.654	-7.7171	-14.654
NCGC00016014-09	Tyrphostin B42	GF-AFC	MEK-null	4.29437	-1.1	-86.014	-89.449	-5.3671	-113.886	-73.214
			MEK-wt	30.4018	-1.2	-81.811	-73.409	-4.5171	-40.672
		CTG	MEK-null	7.63659	-1.1	-107.101	-91.083	-5.1171	-63.255	-90.001
			MEK-wt	42.9437	-1.2	-80.183	-49.484	-4.3671	26.746
NCGC00016060-14	Thapsigargin	GF-AFC	MEK-null	0.054063	-1.1	-109.229	-101.465	-7.2671	-221.038	-120.339
			MEK-wt	0.540629	-1.1	-94.875	-93.724	-6.2671	-100.699
		CTG	MEK-null	0.054063	-1.1	-95.491	-93.905	-7.2671	-260.969	-60.996
			MEK-wt	0.215228	-1.1	-90.144	-98.497	-6.6671	-199.973
NCGC00016360-07	Monobenzone	GF-AFC	MEK-null	2.4149	-1.2	-78.258	-56.192	-5.6171	-13.429	-59.06
			MEK-wt	9.61389	-1.2	-47.96	-5.185	-5.0171	45.631
		CTG	MEK-null	3.82736	-1.1	-94.622	-80.728	-5.4171	-81.207	-76.172
			MEK-wt	21.5228	-1.2	-62.614	-43.598	-4.6671	-5.035
NCGC00016994-20	Camptothecin	CTG	PH2	6.80612	-1.2	-61.091	-47.98	-5.1671	-33.206	-109.963
			PN24	0.481836	-1.2	-84.124	-77.95	-6.3171	-143.169
NCGC00024246-16	Daunorubicin	GF-AFC	MEK-null	0.121032	-1.1	-77.974	-80.448	-6.9171	-247.775	-93.587
			MEK-wt	0.540629	-1.2	-81.222	-75.658	-6.2671	-154.188
			PH2	4.81836	-1.2	-78.638	-76.584	-5.3171	-70.369	-54.869
			PN24	0.763659	-1.2	-65.539	-73.347	-6.1171	-125.238
		CTG	MEK-null	0.304018	-1.1	-102.128	-95.143	-6.5171	-209.695	-79.971
			MEK-wt	0.856839	-1.2	-75.319	-73.16	-6.0671	-129.724
			PH2	3.41114	-1.1	-106.692	-95.578	-5.4671	-104.069	-72.504
			PN24	0.680612	-1.1	-94.4	-87.067	-6.1671	-176.573
NCGC00024415-57	Doxorubicin	GF-AFC	MEK-null	0.06066	-1.2	-77.31	-80.498	-7.2171	-223.916	-72.54
			MEK-wt	0.680612	-1.2	-69.222	-69.026	-6.1671	-151.376
		CTG	MEK-null	0.121032	-1.1	-94.931	-93.947	-6.9171	-245.603	-109.784
			MEK-wt	0.540629	-1.2	-79.822	-58.948	-6.2671	-135.819
			PH2	1.70962	-1.2	-41.889	-33.864	-5.7671	-66.732	-75.169
			PN24	0.24149	-1.2	-74.906	-46.898	-6.6171	-141.901
NCGC00024995-15	Paclitaxel	GF-AFC	MEK-null	0.048184	-1.2	-66.444	-76.798	-7.3171	-223.434	-43.355
			MEK-wt	0.304018	-1.2	-65.97	-77.363	-6.5171	-180.079
		CTG	MEK-null	0.030402	-1.2	-30.643	-34.914	-7.5171	-114.183	-31.113
			MEK-wt	0.15237	-1.4	-26.845	-27.932	-6.8171	-83.07
NCGC00025202-12	Mevastatin	GF-AFC	MEK-null	3.82736	-1.1	-94.403	-87.441	-5.4171	-89.818	-73.366
			MEK-wt	24.149	-1.2	-42.845	-31.843	-4.6171	-16.452
		CTG	MEK-null	4.81836	-1.1	-120.128	-92.509	-5.3171	-27.582	-72.781
			MEK-wt	24.149	-1.2	-67.36	-45.615	-4.6171	45.199
NCGC00092284-04	AHPN	GF-AFC	MEK-null	0.270956	-1.1	-88.687	-97.415	-6.5671	-232.26	-83.962
			MEK-wt	2.15228	-1.1	-79.15	-96.697	-5.6671	-148.298
			PH2	27.0956	-1.2	-78.595	-68.511	-4.5671	-57.386	-60.237
			PN24	1.358	-1.2	-71.011	-74.701	-5.8671	-117.623
		CTG	MEK-null	0.382736	-1.1	-90.73	-94.513	-6.4171	-202.303	-105.721
			MEK-wt	3.82736	-1.1	-87.728	-98.664	-5.4171	-96.582
			PH2	27.0956	-1.1	-80.635	-79.764	-4.5671	-59.073	-59.34
			PN24	0.961389	-1.2	-72.899	-80.92	-6.0171	-118.413
NCGC00093356-10	Cytarabine	GF-AFC	PH2	0.856839	4	-18.276	3.746	-6.0671	35.609	-36.142
			PN24	2.15228	-1.2	-56.106	-36.158	-5.6671	-0.533
		CTG	PH2	1.0787	4	-17.324	-4.857	-5.9671	0.028	-92.293
			PN24	1.5237	-1.2	-78.419	-68.702	-5.8171	-92.265
NCGC00093644-09	Amsacrine	GF-AFC	PH2	21.5228	-1.1	-99.455	-74.899	-4.6671	0.098	-52.43
			PN24	3.41114	-1.1	-86.907	-79.519	-5.4671	-52.332
		CTG	PH2	21.5228	-1.1	-110.527	-90.062	-4.6671	-43.282	-80.563
			PN24	2.4149	-1.1	-107.127	-100.42	-5.6171	-123.845
NCGC00095986-04	10-hydroxycamptothecin	CTG	PH2	12.1032	-1.2	-48.976	-32.069	-4.9171	14.445	-95.263
			PN24	1.358	-1.1	-88.427	-76.306	-5.8671	-80.818
NCGC00160664-04	Nitroxoline	GF-AFC	MEK-null	3.41114	-1.1	-99.59	-97.497	-5.4671	-133.675	-79.048
			MEK-wt	15.237	-1.2	-43.975	-49.388	-4.8171	-54.627
		CTG	MEK-null	2.70956	-1.1	-106.746	-94.513	-5.5671	-106.556	-107.458
			MEK-wt	24.149	-1.1	-95.46	-88.911	-4.6171	0.902
NCGC00161410-03	CCT-018159	GF-AFC	MEK-null	6.06596	-1.1	-82.793	-64.565	-5.2171	-13.948	-46.926
			MEK-wt	24.149	-1.2	-46.713	-29.583	-4.6171	32.978
		CTG	MEK-null	8.56839	-1.1	-109.886	-92.667	-5.0671	-60.798	-91.913
			MEK-wt	30.4018	-1.2	-54.492	-30.311	-4.5171	31.115
NCGC00161679-02	MG-132	GF-AFC	MEK-null	0.1358	-1.1	-81.072	-83.788	-6.8671	-250.815	-89.017
			MEK-wt	0.429437	-1.2	-61.72	-71.719	-6.3671	-161.798
		CTG	MEK-null	0.170962	-1.1	-99.814	-89.005	-6.7671	-214.463	-128.217
			MEK-wt	0.270956	-1.2	-47.169	-20.246	-6.5671	-86.246
NCGC00162440-05	Leptomycin B	GF-AFC	MEK-null	0.003827	-1.1	-96.922	-100.996	-8.4171	-345.774	-110.215
			MEK-wt	0.010787	-1.2	-65.267	-92.788	-7.9671	-235.559
			PH2	0.024149	-1.4	-39.022	-96.341	-7.6171	-125.136	-137.238
			PN24	0.006066	-1.1	-87.403	-100.325	-8.2171	-262.374
		CTG	MEK-null	0.004818	-1.1	-89.475	-94.251	-8.3171	-326.871	-184.091
			MEK-wt	0.01358	-1.2	-54.267	-96.623	-7.8671	-142.78
			PH2	42.9437	-1.1	-108.992	-92.334	-4.3671	-60.369	-169.53
			PN24	0.006066	-1.2	-76.791	-88.628	-8.2171	-229.899
NCGC00165855-05	Oxamflatin	CTG	MEK-null	4.81836	-1.1	-100.43	-90.705	-5.3171	-73.367	-46.495
			MEK-wt	19.1822	-1.2	-83.99	-67.131	-4.7171	-26.872
NCGC00167496-01	Methylene blue	GF-AFC	MEK-null	7.63659	-1.1	-79.423	-83.81	-5.1171	-114.502	-84.442
			MEK-wt	48.1836	-2.2	-42.323	-32.173	-4.3171	-30.06
		CTG	MEK-null	7.63659	-1.1	-83.952	-87.747	-5.1171	-112.633	-63.761
			MEK-wt	42.9437	-1.1	-96.323	-83.243	-4.3671	-48.872
NCGC00167831-05	SN-38	CTG	PH2	6.06596	-1.4	-39.276	-17.956	-5.2171	4.951	-137.575
			PN24	0.680612	-1.2	-75.124	-67.19	-6.1671	-132.624
NCGC00179504-05	Etoposide	GF-AFC	MEK-null	0.304018	-1.1	-113.081	-96.505	-6.5171	-211.324	-100.219
			MEK-wt	2.15228	-1.1	-98.003	-90.942	-5.6671	-111.105
			PH2	3.04018	-1.2	-30.864	-14.688	-5.5171	14.277	-98.438
			PN24	10.787	-1.1	-105.25	-91.263	-4.9671	-84.161
		CTG	MEK-null	0.961389	-1.1	-95.121	-88.712	-6.0171	-165.784	-65.708
			MEK-wt	3.04018	-1.1	-90.889	-83.516	-5.5171	-100.076
			PH2	5.40629	4	-17.076	-12.996	-5.2671	7.556	-75.259
			PN24	6.80612	-1.1	-96.315	-88.382	-5.1671	-67.703
NCGC00242514-13	Sepantronium bromide	GF-AFC	MEK-null	0.015237	-1.1	-93.301	-100.705	-7.8171	-386.777	-236.528
			MEK-wt	1.70962	-1.1	-94.064	-100.152	-5.7671	-150.249
			PH2	0.481836	-1.1	-98.971	-94.006	-6.3171	-184.864	-49.85
			PN24	0.215228	-1.1	-92.419	-90.585	-6.6671	-234.714
		CTG	MEK-null	0.015237	-1.1	-89.427	-94.482	-7.8171	-347.176	-201.141
			MEK-wt	2.15228	-1.1	-91.605	-97.822	-5.6671	-146.035
			PH2	0.540629	-1.1	-92.769	-97.107	-6.2671	-205.838	-68.844
			PN24	0.121032	-1.1	-96.19	-98.25	-6.9171	-274.682
NCGC00249611-05	Ixazomib	GF-AFC	MEK-null	0.054063	-1.1	-81.788	-85.646	-7.2671	-287.435	-75.275
			MEK-wt	0.1358	-1.1	-83.383	-84.835	-6.8671	-212.16
		CTG	MEK-null	0.076366	-1.1	-100.695	-92.677	-7.1171	-263.701	-96.365
			MEK-wt	0.096139	-1.2	-62.427	-55.544	-7.0171	-167.336
			PH2	0.763659	-1.1	-89.904	-87.377	-6.1171	-128.731	-87.165
			PN24	0.215228	-1.1	-89.497	-87.669	-6.6671	-215.896
NCGC00253438-12	BI-2536	GF-AFC	MEK-null	0.961389	-1.1	-100.384	-95.986	-6.0171	-117.323	-64.072
			MEK-wt	4.29437	-1.2	-82.519	-66.336	-5.3671	-53.251
		CTG	MEK-null	3.82736	-1.1	-107.124	-93.936	-5.4171	-78.907	-73.095
			MEK-wt	13.58	-1.2	-86.768	-55.561	-4.8671	-5.812
NCGC00263087-10	Volasertib	CTG	MEK-null	3.82736	-1.1	-106.3	-93.496	-5.4171	-99.996	-61.952
			MEK-wt	24.149	-1.1	-111.869	-95.588	-4.6171	-38.044
NCGC00263091-15	AT-7519	GF-AFC	MEK-null	3.82736	-1.1	-87.116	-85.316	-5.4171	-125.841	-90.037
			MEK-wt	48.1836	-2.2	-52.588	-36.631	-4.3171	-35.804
		CTG	MEK-null	6.06596	-1.1	-82.523	-80.99	-5.2171	-95.893	-87.394
			MEK-wt	0.429437	4	10.594	-1.905	-6.3671	-8.499
NCGC00263098-05	Combretastatin A-4	GF-AFC	MEK-null	0.006806	-1.2	-66.619	-54.663	-8.1671	-219.914	-200.261
			MEK-wt	13.58	-1.2	-51.916	-37.061	-4.8671	-19.653
		CTG	MEK-null	0.010787	-1.2	-65.308	-56.945	-7.9671	-165.086	-202.898
			MEK-wt	12.1032	-1.2	-41.219	-19.955	-4.9171	37.812
NCGC00263167-10	SNS-032	GF-AFC	MEK-null	1.5237	-1.2	-69.874	-73.09	-5.8171	-139.693	-75.112
			MEK-wt	13.58	-1.2	-54.058	-55.999	-4.8671	-64.581
		CTG	MEK-null	1.91822	-1.1	-88.019	-73.458	-5.7171	-92.752	-105.167
			MEK-wt	15.237	-1.4	-31.502	-20.679	-4.8171	12.415
NCGC00263175-02	Tosedostat	GF-AFC	MEK-null	0.010787	-1.2	-73.115	-65.654	-7.9671	-221.68	-71.346
			MEK-wt	0.304018	-1.2	-65.211	-69.418	-6.5171	-150.334
NCGC00263191-02	PHA-690509	CTG	MEK-null	2.70956	-1.2	-76.991	-69.492	-5.5671	-104.991	-68.133
			MEK-wt	2.70956	-1.2	-33.033	-27.597	-5.5671	-36.858
NCGC00344626-12	GSK-J4	GF-AFC	MEK-null	4.29437	-1.2	-71.375	-62.997	-5.3671	-13.359	-49.578
			MEK-wt	19.1822	-1.2	-72.616	-41.201	-4.7171	36.219
		CTG	MEK-null	3.04018	-1.1	-94.21	-95.332	-5.5171	-111.799	-68.282
			MEK-wt	24.149	-1.1	-101.845	-94.705	-4.6171	-43.517
NCGC00344630-02	Marizomib	GF-AFC	MEK-null	0.008568	-1.1	-91.196	-89.752	-8.0671	-359.008	-157.974
			MEK-wt	0.030402	-1.2	-72.536	-63.404	-7.5171	-201.034
		CTG	MEK-null	0.012103	-1.1	-82.56	-90.904	-7.9171	-338.728	-172.664
			MEK-wt	0.019182	-1.2	-37.487	-49.008	-7.7171	-166.064
NCGC00345815-02	MG-115	GF-AFC	MEK-null	0.540629	-1.1	-90.083	-92.716	-6.2671	-208.039	-115.515
			MEK-wt	3.41114	-1.2	-60.707	-69.875	-5.4671	-92.524
			PH2	19.1822	-1.2	-93.815	-66.474	-4.7171	-15.406	-55.476
			PN24	3.82736	-1.2	-68.457	-64.837	-5.4171	-70.882
		CTG	MEK-null	0.680612	-1.1	-90.796	-92.604	-6.1671	-190.659	-103.707
			MEK-wt	1.70962	-1.2	-43.41	-35.914	-5.7671	-86.952
			PH2	24.149	-1.1	-102.019	-87.276	-4.6171	-73.117	-48.406
			PN24	3.04018	-1.1	-84.534	-82.643	-5.5171	-121.523
NCGC00346469-03	Delanzomib	GF-AFC	MEK-null	0.018692	-1.1	-101.462	-95.587	-7.7283	-301.663	-111.865
			MEK-wt	0.083496	-1.1	-88.837	-86.719	-7.0783	-189.798
			PH2	0.46953	-1.1	-110.282	-110.324	-6.3283	-207.544	-67.971
			PN24	0.093684	-1.1	-113.728	-117.428	-7.0283	-275.515
		CTG	MEK-null	0.018692	-1.1	-100.004	-90.18	-7.7283	-298.806	-150.261
			MEK-wt	0.026404	-1.2	-68.313	-48.113	-7.5783	-148.545
			PH2	0.117941	-1.1	-81.605	-74.306	-6.9283	-158.001	-71.298
			PN24	0.037296	-1.1	-95.351	-80.661	-7.4283	-229.299
NCGC00346471-03	Rebeccamycin	CTG	PH2	5.40629	-1.2	-36.479	-27.412	-5.2671	-18.014	-42.012
			PN24	4.29437	-1.2	-82.504	-74.621	-5.3671	-60.026
NCGC00346505-02	Epothilone A	GF-AFC	MEK-null	0.034111	-1.2	-46.248	-38.871	-7.4671	-175.43	-78.213
			MEK-wt	0.382736	-1.2	-33.766	-38.399	-6.4171	-97.217
		CTG	MEK-null	0.038274	-1.4	-34.546	-20.646	-7.4171	-82.074	-53.333
			MEK-wt	0.481836	4	-24.432	-17.832	-6.3171	-28.741
NCGC00346563-03	Teniposide	GF-AFC	MEK-null	0.076366	-1.2	-80.818	-78.17	-7.1171	-225.145	-69.492
			MEK-wt	0.606596	-1.2	-79.563	-76.245	-6.2171	-155.653
			PH2	17.0962	-1.2	-69.741	-59.528	-4.7671	-27.267	-37.334
			PN24	1.358	-1.1	-86.59	-71.793	-5.8671	-64.601
		CTG	MEK-null	0.15237	-1.1	-101.704	-95.279	-6.8171	-244.371	-88.787
			MEK-wt	0.680612	-1.1	-100.011	-90.179	-6.1671	-155.584
			PH2	21.5228	-1.2	-88.31	-65	-4.6671	-35.76	-112.018
			PN24	0.856839	-1.1	-103.829	-93.886	-6.0671	-147.778
NCGC00346640-05	SNX-5422	CTG	PH2	0.481836	-1.2	-37.733	-34.665	-6.3171	-66.451	-31.551
			PN24	0.270956	-1.2	-61.12	-49.703	-6.5671	-98.002
NCGC00346645-06	TAK-901	GF-AFC	MEK-null	6.06596	-1.1	-91.985	-72.343	-5.2171	-30.357	-54.812
			MEK-wt	19.1822	-1.2	-38.682	-20.817	-4.7171	24.455
		CTG	MEK-null	8.56839	-1.1	-107.555	-95.08	-5.0671	-83.636	-76.14
			MEK-wt	34.1114	-2.2	-52.167	-35.781	-4.4671	-7.496
NCGC00346674-02	Onalespib	CTG	MEK-null	0.481836	-1.1	-88.433	-93.695	-6.3171	-209.501	-28.502
			MEK-wt	1.0787	-1.1	-88.515	-92.365	-5.9671	-180.999
NCGC00346678-15	Ganetespib (STA-9090)	GF-AFC	MEK-null	0.048184	-1.2	-78.806	-57.305	-7.3171	-155.484	-82.72
			MEK-wt	0.429437	-1.1	-90.08	-63.49	-6.3671	-72.764
			PH2	5.40629	-1.2	-66.445	-51.8	-5.2671	-14.39	-62.103
			PN24	0.680612	-1.2	-52.225	-57.042	-6.1671	-76.493
NCGC00346685-03	KW-2478	GF-AFC	MEK-null	1.358	-1.1	-81.541	-84.658	-5.8671	-154.678	-104.926
			MEK-wt	21.5228	-1.1	-78.848	-78.88	-4.6671	-49.752
		CTG	MEK-null	1.70962	-1.1	-99.46	-90.653	-5.7671	-122.582	-104.975
			MEK-wt	15.237	-1.1	-95.095	-87.005	-4.8171	-17.607
			PH2	6.06596	-1.2	-32.422	-29.08	-5.2171	-22.327	-25.328
			PN24	2.4149	-1.2	-50.59	-42.046	-5.6171	-47.655
NCGC00346726-01	Cyclocytidine hydrochloride	GF-AFC	PH2	3.82736	4	-9.592	-8.013	-5.4171	-21.259	-26.013
			PN24	6.80612	-1.2	-44.065	-38.603	-5.1671	-47.272
		CTG	PH2	null	4	0	-5.644	null	-40.1	-55.472
			PN24	3.82736	-1.2	-60.922	-62.801	-5.4171	-95.572
NCGC00346822-02	Idronoxil	GF-AFC	MEK-null	0.341114	-1.1	-87.411	-94.353	-6.4671	-249.923	-77.403
			MEK-wt	2.15228	-1.1	-84.4	-90.712	-5.6671	-172.52
			PH2	3.41114	-1.2	-56.41	-58.514	-5.4671	-96.945	-27.678
			PN24	3.04018	-1.2	-72.175	-75.292	-5.5171	-124.623
		CTG	MEK-null	0.429437	-1.1	-89.488	-87.432	-6.3671	-201.216	-112.812
			MEK-wt	2.15228	-1.2	-58.373	-53.25	-5.6671	-88.404
NCGC00347063-02	KUC110948N	GF-AFC	MEK-null	4.29437	-1.1	-91.404	-99.645	-5.3671	-152.934	-40.804
			MEK-wt	12.1032	-1.1	-95.862	-95.879	-4.9171	-112.13
		CTG	MEK-null	3.82736	-1.1	-93.89	-93.894	-5.4171	-122.493	-57.273
			MEK-wt	12.1032	-1.1	-79.515	-79.684	-4.9171	-65.22
NCGC00347285-06	MI-2	GF-AFC	MEK-null	7.63659	-1.1	-88.78	-72.589	-5.1171	-22.901	-34.839
			MEK-wt	27.0956	-1.2	-85.135	-69.331	-4.5671	11.938
		CTG	MEK-null	8.56839	-1.1	-99.952	-95.09	-5.0671	-61.382	-52.47
			MEK-wt	42.9437	-1.1	-116.228	-87.66	-4.3671	-8.912
NCGC00356069-03	GSK1324726A (I-BET726)	CTG	MEK-null	1.358	-1.1	-84.298	-91.817	-5.8671	-158.83	-79.105
			MEK-wt	4.29437	-1.2	-63.245	-67.924	-5.3671	-79.725
NCGC00379024-02	Epothilone D	GF-AFC	MEK-null	0.054063	-1.2	-50.274	-27.387	-7.2671	-109.909	-111.002
			MEK-wt	6.80612	-1.4	-36.325	-28.915	-5.1671	1.093
		CTG	MEK-null	0.042944	-1.2	-45.04	-23.122	-7.3671	-78.973	-93.19
			MEK-wt	10.787	-1.2	-45.141	-27.56	-4.9671	14.217
NCGC00379089-04	Genz-644282	GF-AFC	PH2	6.9845	-1.1	-117.676	-79.021	-5.1559	-16.384	-73.894
			PN24	0.494465	-1.2	-79.929	-78.201	-6.3059	-90.278
		CTG	PH2	6.9845	-1.1	-128.268	-97.907	-5.1559	-74.38	-104.239
			PN24	0.350054	-1.1	-99.692	-100.054	-6.4559	-178.619
NCGC00386226-04	Pralatrexate	CTG	MEK-null	0.1358	-1.2	-35.123	-18.884	-6.8671	-6.959	-56.996
			MEK-wt	0.1358	-1.2	-50.044	-37.624	-6.8671	-63.955
NCGC00386261-01	XL-888	CTG	PH2	0.215228	-1.4	-30.735	-28.759	-6.6671	-68.497	-41.481
			PN24	0.15237	-1.2	-46.58	-37.597	-6.8171	-109.978
NCGC00386415-05	Cerdulatinib	GF-AFC	PH2	19.1822	-1.2	-67.545	-33.06	-4.7171	28.32	-33.577
			PN24	1.358	-1.2	-42.44	-29.528	-5.8671	-5.257
		CTG	PH2	12.1032	-1.2	-97.355	-72.451	-4.9171	-32.669	-38.939
			PN24	3.04018	-1.2	-76.433	-73.353	-5.5171	-71.608
NCGC00389197-01	HSP-990	GF-AFC	PH2	null	4	0	-18.391	null	-52.122	-51.471
			PN24	0.15237	-1.2	-33.761	-37.368	-6.8171	-103.593
NCGC00390536-02	Aldoxorubicin hydrochloride	GF-AFC	MEK-null	0.540629	-1.1	-85.582	-61.827	-6.2671	-71.982	-69.881
			MEK-wt	6.80612	-1.1	-95.013	-68.05	-5.1671	-2.101
		CTG	MEK-null	0.961389	-1.1	-102.353	-93.454	-6.0171	-157.04	-84.58
			MEK-wt	9.61389	-1.1	-105.424	-92.057	-5.0171	-72.46
			PH2	8.56839	-1.2	-70.933	-53.242	-5.0671	-23.129	-69.968
			PN24	4.29437	-1.1	-111.415	-61.522	-5.3671	-93.097
NCGC00390584-01	Exatecan	CTG	PH2	1.21032	-1.2	-69.05	-60.488	-5.9171	-66.7	-125.237
			PN24	0.10787	-1.1	-91.245	-81.319	-6.9671	-191.937
NCGC00484061-01	APTO-253	CTG	PH2	2.70956	-1.4	-30.642	-19.409	-5.5671	-16.078	-50.071
			PN24	1.91822	-1.2	-60.096	-48.481	-5.7171	-66.149
NCGC00505019-01	LMP-744	GF-AFC	PH2	6.80612	-1.1	-90.139	-60.826	-5.1671	5.871	-36.132
			PN24	3.04018	-1.1	-104.101	-76.513	-5.5171	-30.261
		CTG	PH2	8.56839	-1.1	-116.177	-93.279	-5.0671	-47.385	-86.905
			PN24	1.91822	-1.1	-108.459	-99.496	-5.7171	-134.29
NCGC00506803-01	Belotecan	GF-AFC	MEK-null	0.06066	-1.2	-60.512	-43.057	-7.2171	-143.258	-60.813
			MEK-wt	0.304018	-1.2	-50.884	-49.431	-6.5171	-82.445
			PH2	4.29437	-1.4	-26.22	-16.045	-5.3671	-13.166	-51.454
			PN24	0.191822	-1.2	-44.684	-27.889	-6.7171	-64.62
		CTG	MEK-null	0.191822	-1.2	-73.102	-65.713	-6.7171	-153.5	-50.862
			MEK-wt	0.763659	-1.2	-78.101	-64.11	-6.1171	-102.638
			PH2	3.04018	-1.2	-47.482	-40.437	-5.5171	-47.402	-109.397
			PN24	0.191822	-1.2	-84.36	-74.852	-6.7171	-156.799
NCGC00507863-01	RSL3	GF-AFC	MEK-null	1.0787	-1.1	-84.572	-85.957	-5.9671	-152.826	-77.855
			MEK-wt	12.1032	-1.1	-87.189	-89.443	-4.9171	-74.971
			PH2	2.15228	-1.1	-90.572	-83.767	-5.6671	-111.307	-47.658
			PN24	0.763659	-1.1	-87.305	-81.556	-6.1171	-158.965
		CTG	MEK-null	1.21032	-1.1	-99.824	-94.272	-5.9171	-128.95	-82.491
			MEK-wt	15.237	-1.1	-101.263	-98.826	-4.8171	-46.459
			PH2	2.70956	-1.1	-101.096	-97.449	-5.5671	-123.75	-56.724
			PN24	0.680612	-1.1	-101.791	-98.886	-6.1671	-180.474
NCGC00510478-01	ARV-771	GF-AFC	MEK-null	0.24149	-1.1	-99.746	-101.115	-6.6171	-187.461	-109.913
			MEK-wt	4.29437	-1.1	-93.177	-91.931	-5.3671	-77.548
		CTG	MEK-null	0.680612	-1.1	-96.854	-95.625	-6.1671	-153.353	-136.687
			MEK-wt	21.5228	-1.1	-122.007	-96.942	-4.6671	-16.666
NCGC00510493-01	Briciclib	GF-AFC	MEK-null	0.019685	-1.2	-55.251	-46.694	-7.7059	-151.552	-133.536
			MEK-wt	5.54798	-1.2	-56.805	-45.732	-5.2559	-18.016
		CTG	MEK-null	0.031199	-1.2	-65.503	-60.837	-7.5059	-188.394	-144.855
			MEK-wt	4.40692	-1.2	-47.701	-41.217	-5.3559	-43.539
