# Supplementary material for: A high-throughput screening platform for Polycystic Kidney Disease (PKD) drug repurposing utilizing murine and human ADPKD cells
Source: Sci Rep. 2020 Mar 6;10:4203. doi: 10.1038/s41598-020-61082-3 (PMC7060218; doi:10.1038/s41598-020-61082-3)
Supplement: Supplementary file 6 — Supplementary table 4. [file 41598_2020_61082_MOESM6_ESM.xlsx]

## Sheet: Supplementary Table 4
Sample Name	Primary MOA	Indication/Studies
Docebenone	5-Lipoxygenase Inhibitor	null
Tosedostat	Aminopeptidase N Inhibitor	Antineoplastic
5-Azacitidine	Antimetabolite	Antineoplastic
Ancitabine	Antimetabolite	Antineoplastic/Antiviral
Azathioprine	Antimetabolite	Immunosuppresant
Clofarabine	Antimetabolite	Antineoplastic
Cyclocytidine	Antimetabolite	Antineoplastic/Antiviral
Cytarabine	Antimetabolite	Antineoplastic
Decitabine	Antimetabolite	Antineoplastic
Gemcitabine	Antimetabolite	Antineoplastic
AZ20	ATR Inhibitor	Antineoplastic
TAK-901	Aurora-A/B Inhibitor	Antineoplastic
Obatoclax	Bcl-2 Inhibitor	Antineoplastic
ABT-737	Bcl-xL Inhibitor	Antineoplastic
ARV-771	BRD4 Inhibitor	Antineoplastic
GSK1324726A (I-BET726)	BRD4 Inhibitor	Antineoplastic
SNS-032	CDK 2/7/9 Inhibitor	Antineoplastic
AT-7519	CDK1/2/9 Inhibitor	Antineoplastic
PHA-690509	CDK2 Inhibitor	Antineoplastic
AZD-7762	Chk1 Inhibitor	Antineoplastic
Prexasertib	Chk1/2 Inhibitor	Antineoplastic
Pralatrexate	DHFR Inhibitor	Antineoplastic
Trimetrexate	DHFR Inhibitor	Antineoplastic
Mitomycin C	DNA Alkylating Agent	Antineoplastic
Adefovir dipivoxil	DNA Polymerase Inhibitor	Antiviral
10-hydroxycamptothecin	DNA Topoisomerase Inhibitor	Antineoplastic
9-Methoxycamptothecin	DNA Topoisomerase Inhibitor	Antineoplastic
Aldoxorubicin hydrochloride	DNA Topoisomerase Inhibitor	Antineoplastic
Amsacrine	DNA Topoisomerase Inhibitor	Antineoplastic
Belotecan	DNA Topoisomerase Inhibitor	Antineoplastic
Camptothecin	DNA Topoisomerase Inhibitor	Antineoplastic
Daunorubicin	DNA Topoisomerase Inhibitor	Antineoplastic
Doxorubicin	DNA Topoisomerase Inhibitor	Antineoplastic
Epirubicin hydrochloride	DNA Topoisomerase Inhibitor	Antineoplastic
Etoposide	DNA Topoisomerase Inhibitor	Antineoplastic
Exatecan	DNA Topoisomerase Inhibitor	Antineoplastic
Genz-644282	DNA Topoisomerase Inhibitor	Antineoplastic
Gimatecan	DNA Topoisomerase Inhibitor	Antineoplastic
Idarubicin hydrochloride	DNA Topoisomerase Inhibitor	Antineoplastic
LMP-744	DNA Topoisomerase Inhibitor	Antineoplastic
Mitoxantrone	DNA Topoisomerase Inhibitor	Antineoplastic
Rebeccamycin	DNA Topoisomerase Inhibitor	Antineoplastic
SN-38	DNA Topoisomerase Inhibitor	Antineoplastic
Teniposide	DNA Topoisomerase Inhibitor	Antineoplastic
Topotecan hydrochloride	DNA Topoisomerase Inhibitor	Antineoplastic
EGFR Inhibitor	EGFR Inhibitor	Antineoplastic
CUDC-101	EGFR/HDAC Inhibitor	Antineoplastic
5 -Fluoroindirubinoxime	FLT3 Inhibitor	Antineoplastic
Idebenone	Free Radical Scavenger	Antioxidant
glucagon receptor antagonists-2	Glucagon Receptor Antagonist	Antiglicemic
RSL3	GPX4 Inhibitor	Antineoplastic
Oxamflatin	HDAC Inhibitor	Antineoplastic
Trichostatin A	HDAC1 Inhibitor	Antineoplastic
Atorvastatin calcium	HMG-CoA Reductase Inhibitor	Antihyperlipidimic
Cerivastatin sodium	HMG-CoA Reductase Inhibitor	Antihyperlipidimic
Fluvastatin sodium	HMG-CoA Reductase Inhibitor	Antihyperlipidimic
Lovastatin	HMG-CoA Reductase Inhibitor	Antihyperlipidimic
Mevastatin	HMG-CoA Reductase Inhibitor	Antihyperlipidimic
null	HMG-CoA Reductase Inhibitor	Antihyperlipidimic
Pitavastatin Calcium	HMG-CoA Reductase Inhibitor	Antihyperlipidimic
Simvastatin	HMG-CoA Reductase Inhibitor	Antihyperlipidimic
CCT-018159	HSP90 Inhibitor	Antineoplastic
Ganetespib (STA-9090)	HSP90 Inhibitor	Antineoplastic
HSP-990	HSP90 Inhibitor	Antineoplastic
KW-2478	HSP90 Inhibitor	Antineoplastic
NVP-AUY922	HSP90 Inhibitor	Antineoplastic
Onalespib	HSP90 Inhibitor	Antineoplastic
Radicicol	HSP90 Inhibitor	Antineoplastic
SNX-5422	HSP90 Inhibitor	Antineoplastic
VER-50589	HSP90 Inhibitor	Antineoplastic
XL-888	HSP90 Inhibitor	Antineoplastic
Podofilox	IGF-1R Inhibitor	Antineoplastic
IMD-0354	IKK-2 Inhibitor	Anti-inflammatory
Pyridone 6	Jak1/2/3 Inhibitor	Anti-inflammatory
Cucurbitacin I hydrate	Jak2 Inhibitor	Antineoplastic
GSK-J4	JMJD3/UTX Inhibitor	Antineoplastic
Lck Inhibitor	Lck Inhibitor	Immunosuppresant
KUC110948N	M18 Aspartyl Aminopeptidase Inhibitor	Antimalarial
MI-2	MALT1 Inhibitor	Antineoplastic
AZD-3965	MCT1 Inhibitor	Antineoplastic
Nitroxoline	METAP2 Inhibitor	Antibiotic
APTO-253	MTF1 Inhibitor	Antineoplastic
CB30865	NAMPT Inhibitor	Antineoplastic
4-Hydroxyindole	null	null
Apigenin	null	Anti-inflammatory/Antineoplastic
Benzethonium chloride	null	Antiseptic
Broquinaldol	null	null
Ciclopirox	null	Antifungal
Cyclovalone	null	null
Ethyl 4-(2-amino-4-chloroanilino)piperidine-1-carboxylate	null	null
Fenticlor	null	Antiseptic
Hydroquinone	null	null
Idronoxil	null	Antineoplastic
Iodoquinol	null	Antiparasitic
Methyl 3-amino-5,6-dichloropyrazine-2-carboxylate	null	null
Methylbenzethonium chloride	null	Antiseptic
Methylene blue	null	Antimalarial
Monobenzone	null	Topical depigmentation
null	null	null
Oxyphenbutazone	null	Anti-inflammatory
Phenyl mercuric acetate	null	null
Quercetin	null	null
Stilonium iodide	null	null
Thioinosine	null	Immunosuppresant
Toluidine blue	null	null
S 5751	PGD2 Antagonist	Anti-inflammatory
CUDC-907	PI3-K Inhibitor	Antineoplastic
PI-103	PI3-K Inhibitor	Antineoplastic
PI3-Kinase α Inhibitor 2	PI3-K Inhibitor	Antineoplastic
Rigosertib (ON-01910)	PI3-K/PLK Inhibitor	Antineoplastic
Triciribine	PKB/Akt Inhibitor	Antineoplastic
BI-2536	PLK Inhibitor	Antineoplastic
Briciclib	PLK Inhibitor	Antineoplastic
Ro3280	PLK Inhibitor	Antineoplastic
Volasertib	PLK Inhibitor	Antineoplastic
Clofilium tosylate	Potassium Channel Blocker	Antiarrythmic
Amiodarone hydrochloride	Potassium Voltage-gated Channel Blocker	Antiarrythmic
Carfilzomib	Proteasome Inhibitor	Antineoplastic
Delanzomib	Proteasome Inhibitor	Antineoplastic
Ixazomib	Proteasome Inhibitor	Antineoplastic
Marizomib	Proteasome Inhibitor	Antineoplastic
MG-115	Proteasome Inhibitor	Antineoplastic
MG-132	Proteasome Inhibitor	Antineoplastic
AHPN	RARgamma Agonist	Antineoplastic
Geliomycin	RNA Polymerase Inhibitor	Antibiotic
GSK-269962A	ROCK1/2 Inhibitor	Antihypertensive
RKI-1447	ROCK1/2 Inhibitor	Antineoplastic
TG 100572 Hydrochloride	RTK/Src Inhibitor	Antineoplastic
Thapsigargin	SERCA Inhibitor	Antineoplastic
Telaprevir (VX-950)	Serine Protease Inhibitor	Antiviral
Pentoxyverine Citrate	Sodium Channel Blocker	Antitussive
SKI 5C	SphK Inhibitor	Antineoplastic
SKI-II	SphK Inhibitor	Antineoplastic
Niclosamide	null	Antiparasitic
Sepantronium bromide	Survivin Inhibitor	Antineoplastic
Tanshinone I	TNF-alpha Production Inhibitor	Anti-inflammatory
Epothilone A	Tubulin depolymerization Inhibitor	Antineoplastic
Epothilone D	Tubulin depolymerization Inhibitor	Antineoplastic
Flubendazole	Tubulin depolymerization Inhibitor	Antiparasitic
Nocodazole	Tubulin depolymerization Inhibitor	Antineoplastic
Oxibendazole	Tubulin depolymerization Inhibitor	Antiparasitic
Paclitaxel	Tubulin depolymerization Inhibitor	Antineoplastic
Parbendazole	Tubulin depolymerization Inhibitor	Antiparasitic
Albendazole	Tubulin polymerization Inhibitor	Antiparasitic
Colchicine	Tubulin polymerization Inhibitor	Antineoplastic
Combretastatin A-4	Tubulin polymerization Inhibitor	Antineoplastic
Vinblastine sulfate	Tubulin polymerization Inhibitor	Antineoplastic
Vincristine	Tubulin polymerization Inhibitor	Antineoplastic
Vinorelbine tartrate	Tubulin polymerization Inhibitor	Antineoplastic
Cerdulatinib	Tyr Kinase Inhibitor	Antineoplastic
Tyrphostin 23	Tyr Kinase Inhibitor	Antineoplastic
Tyrphostin B42	Tyr Kinase Inhibitor	Antineoplastic
Tyrphostin B46	Tyr Kinase Inhibitor	Antineoplastic
MK-1775	Wee1 Kinase Inhibitor	Antineoplastic
Leptomycin B	XPO1/CRM Inhibitor	Antineoplastic
