# Supplementary material for: A high-throughput screening platform for Polycystic Kidney Disease (PKD) drug repurposing utilizing murine and human ADPKD cells
Source: Sci Rep. 2020 Mar 6;10:4203. doi: 10.1038/s41598-020-61082-3 (PMC7060218; doi:10.1038/s41598-020-61082-3)
Supplement: Supplementary file 7 — Supplementary table 5. [file 41598_2020_61082_MOESM7_ESM.xlsx]

## Sheet: Sheet1
				CTG-3D		Cyst-size
Sample ID	Sample Name	Concentration range (mM)	Activity	CC	AUC	CC	AUC
NCGC00346469-02	Delanzomib	10 - 0.078	Active	5	-466.142	5	-405.718
NCGC00162440-05	Leptomycin B	10 - 0.078	Active	5	-465.089	5	-517.94
NCGC00389197-01	HSP-990	10 - 0.078	Active	-1.2	-407.864	5	-425.262
NCGC00249611-05	Ixazomib	10 - 0.078	Active	-1.1	-390.69	5	-423.313
NCGC00346640-05	SNX-5422	10 - 0.078	Active	-1.1	-390.234	5	-404.758
NCGC00253588-01	Gimatecan	10 - 0.078	Active	-1.2	-386.806	5	-489.12
NCGC00346692-11	CUDC-907	10 - 0.078	Active	-1.2	-380.168	-1.1	-292.339
NCGC00390584-01	Exatecan	10 - 0.078	Active	-1.2	-379.882	5	-499.842
NCGC00016060-14	Thapsigargin	10 - 0.078	Active	-1.1	-378.701	5	-280.945
NCGC00378890-01	CB30865	10 - 0.078	Active	-1.1	-371.772	-1.1	-264.285
NCGC00386261-01	XL-888	10 - 0.078	Active	-1.1	-366.175	-1.3	-375.621
NCGC00162453-15	Trichostatin A	10 - 0.078	Active	-1.2	-363.485	-1.3	-391.825
NCGC00346678-15	Ganetespib (STA-9090)	10 - 0.078	Active	-1.1	-361.15	-1.3	-313.633
NCGC00390643-05	Prexasertib	10 - 0.078	Active	-1.1	-360.681	-1.3	-508.263
NCGC00370855-01	Gemcitabine hydrochloride	10 - 0.078	Active	-1.1	-360.13	-1.3	-375.964
NCGC00506803-02	Belotecan	10 - 0.078	Active	-1.2	-360.048	5	-624.158
NCGC00093644-09	Amsacrine	10 - 0.078	Active	-1.1	-349.565	5	-527.102
NCGC00385478-01	9-Methoxycamptothecin	10 - 0.078	Active	-1.1	-341.988	-1.1	-516.445
NCGC00346563-03	Teniposide	10 - 0.078	Active	-1.1	-339.309	-1.3	-412.883
NCGC00263918-01	Epirubicin hydrochloride	10 - 0.078	Active	-1.1	-339.052	5	-346.835
NCGC00379089-02	Genz-644282	10 - 0.078	Active	-1.1	-335.39	-1.3	-438.983
NCGC00016994-20	Camptothecin	10 - 0.078	Active	-1.1	-332.638	-1.1	-405.5
NCGC00263087-10	Volasertib	10 - 0.078	Active	-1.2	-328.723	4	-271.54
NCGC00163468-08	Mitomycin C	50 - 0.39	Active	-1.1	-324.907	5	-615.838
NCGC00095986-04	10-hydroxycamptothecin	10 - 0.078	Active	-1.1	-313.125	-1.1	-435.828
NCGC00022001-13	Podofilox	10 - 0.078	Active	-1.1	-309.336	-1.4	-281.343
NCGC00015693-13	Mitoxantrone	10 - 0.078	Active	-1.1	-305.957	-1.1	-350.22
NCGC00163700-16	Vincristine	10 - 0.078	Active	-1.2	-298.708	5	-277.749
NCGC00167831-05	SN-38	10 - 0.078	Active	-1.1	-295.531	-1.1	-417.113
NCGC00253438-12	BI-2536	10 - 0.078	Active	-1.1	-290.486	5	-276.342
NCGC00024246-16	Daunorubicin	10 - 0.078	Active	-1.1	-289.01	-1.1	-380.423
NCGC00346674-02	Onalespib	10 - 0.078	Active	-1.1	-284.384	-1.1	-274.416
NCGC00344093-04	Radicicol	50 - 0.39	Active	-1.3	-278.633	5	-432.935
NCGC00024415-57	Doxorubicin	10 - 0.078	Active	-1.1	-276.349	-1.1	-290.598
NCGC00014925-07	Topotecan hydrochloride	10 - 0.078	Active	-1.1	-276.084	-1.3	-403.139
NCGC00092284-04	AHPN	50 - 0.39	Active	-1.2	-276.081	-1.4	-138.89
NCGC00263548-01	Vinblastine sulfate	10 - 0.078	Active	-1.4	-273.453	4	-121.171
NCGC00016373-08	Benzethonium chloride	50 - 0.39	Active	-1.1	-272.243	-1.3	-176.345
NCGC00161679-02	MG-132	50 - 0.39	Active	-1.1	-271.035	-1.3	-378.968
NCGC00164625-01	Cerivastatin sodium	50 - 0.39	Active	-1.1	-265.745	-1.3	-254.442
NCGC00390536-02	Aldoxorubicin hydrochloride	50 - 0.39	Active	-1.1	-262.687	5	-493.35
NCGC00016789-06	Methylbenzethonium chloride	50 - 0.39	Active	-1.1	-260.237	-1.3	-51.028
NCGC00017324-07	Simvastatin	50 - 0.39	Active	-1.2	-252.009	-1.4	-190.82
NCGC00378612-02	VER-50589	50 - 0.39	Active	-1.1	-248.533	5	-508.467
NCGC00378811-03	Lck Inhibitor	50 - 0.39	Active	-1.1	-243.26	-1.3	-141.891
NCGC00167954-03	EGFR Inhibitor	10 - 0.078	Active	-1.1	-242.259	-1.4	-153.844
NCGC00386141-01	Rigosertib (ON-01910)	10 - 0.078	Active	-1.1	-238.541	4	-176.272
NCGC00386371-01	Ro3280	10 - 0.078	Active	-1.3	-236.837	-1.3	-417.846
NCGC00389360-02	AZD-7762	50 - 0.39	Active	-1.1	-229.626	-1.1	-220.803
NCGC00386415-05	Cerdulatinib	50 - 0.39	Active	-2.1	-225.227	-1.3	-128.081
NCGC00015647-18	Nocodazole	10 - 0.078	Active	-1.3	-224.642	-1.3	-162.574
NCGC00263568-01	Vinorelbine tartrate	10 - 0.078	Active	-1.4	-223.827	4	-221.444
NCGC00387853-03	NVP-AUY922	50 - 0.39	Active	-1.1	-218.464	-1.3	-164.873
NCGC00263183-10	MK-1775	50 - 0.39	Active	-1.1	-212.013	-1.3	-366.989
NCGC00505019-01	LMP-744	10 - 0.078	Active	-1.1	-208.525	5	-327.666
NCGC00168464-04	Clofilium tosylate	50 - 0.39	Active	-1.1	-206.87	-1.1	-172.14
NCGC00023509-13	Lovastatin	50 - 0.39	Active	-2.2	-206.553	-2.4	-0.882
NCGC00093356-32	Cytarabine	50 - 0.39	Active	-1.1	-206.276	-1.3	-197.533
NCGC00345815-02	MG-115	50 - 0.39	Active	-1.1	-206.119	-1.3	-221.93
NCGC00263166-02	Obatoclax	50 - 0.39	Active	-1.1	-206.083	-1.3	-309.053
NCGC00344630-04	Marizomib	50 - 0.39	Active	-1.3	-204.303	5	-256.465
NCGC00263167-10	SNS-032	50 - 0.39	Active	-1.1	-204.254	-1.1	-413.976
NCGC00346685-03	KW-2478	50 - 0.39	Active	-1.1	-202.499	5	-424.376
NCGC00164604-10	Fluvastatin sodium	50 - 0.39	Active	-1.1	-198.702	5	-306.587
NCGC00017112-10	Ciclopirox	50 - 0.39	Active	-1.1	-198.658	-1.3	-22.839
NCGC00507863-01	RSL3	50 - 0.39	Active	-1.1	-192.899	-1.1	-336.711
NCGC00016360-07	Monobenzone	50 - 0.39	Active	-1.1	-191.196	-1.1	-104.119
NCGC00485105-01	Ancitabine hydrochloride	50 - 0.39	Active	-1.1	-187.343	-1.3	-537.967
NCGC00016706-07	Parbendazole	10 - 0.078	Active	-1.2	-185.514	5	-199.02
NCGC00179504-05	Etoposide	50 - 0.39	Active	-1.1	-182.53	5	-222.031
NCGC00263191-02	PHA-690509	50 - 0.39	Active	-1.1	-179.151	-1.1	-326.142
NCGC00386311-06	AZ20	50 - 0.39	Active	-1.1	-178.118	-1.3	-164.087
NCGC00380296-01	null	50 - 0.39	Active	-1.1	-174.09	-2.3	-208.724
NCGC00024995-42	Paclitaxel	50 - 0.39	Active	5	-168.973	5	-320.832
NCGC00091050-01	Phenyl mercuric acetate	50 - 0.39	Active	-1.1	-166.64	-1.1	41.359
NCGC00014911-03	Cucurbitacin I hydrate	50 - 0.39	Active	-1.3	-156.95	-2.3	-189.424
NCGC00510493-01	Briciclib	50 - 0.39	Active	-1.1	-155.968	-1.4	-169.242
NCGC00356069-03	GSK1324726A (I-BET726)	10 - 0.078	Active	-1.4	-155.872	5	-245.214
NCGC00161410-03	CCT-018159	100 - 0.78	Active	-1.1	-151.452	-1.1	-214.308
NCGC00263091-15	AT-7519	50 - 0.39	Active	-1.1	-151.031	-1.3	-166.416
NCGC00181775-02	Toluidine blue	100 - 0.78	Active	-1.1	-149.421	-1.3	-111.409
NCGC00165855-05	Oxamflatin	50 - 0.39	Active	-1.3	-148.74	-1.3	-194.586
NCGC00025122-02	Stilonium iodide	50 - 0.39	Active	-1.2	-147.837	-1.4	1.713
NCGC00160664-04	Nitroxoline	50 - 0.39	Active	-1.1	-144.6	-1.3	-416.78
NCGC00386154-01	Pitavastatin Calcium	50 - 0.39	Active	-1.1	-144.314	5	11.138
NCGC00263177-03	CUDC-101	50 - 0.39	Active	-1.1	-141.87	-1.3	-159.797
NCGC00346471-03	Rebeccamycin	10 - 0.078	Active	-1.2	-140.958	-1.1	-233.384
NCGC00346645-06	TAK-901	10 - 0.078	Active	-2.3	-140.518	-2.3	-314.152
NCGC00510478-01	ARV-771	10 - 0.078	Active	-1.4	-139.957	5	-343.62
NCGC00166088-08	Decitabine	50 - 0.39	Active	-1.1	-135.815	-1.1	-228.162
NCGC00347285-06	MI-2	50 - 0.39	Active	-1.3	-135.346	-1.3	-228.737
NCGC00378733-02	glucagon receptor antagonists-2	100 - 0.78	Active	-1.1	-131.802	-1.1	27.076
NCGC00379024-02	Epothilone D	10 - 0.078	Active	-1.4	-130.666	4	-70.179
NCGC00346726-01	Cyclocytidine hydrochloride	50 - 0.39	Active	5	-130.332	5	-154.407
NCGC00018238-09	Oxibendazole	50 - 0.39	Active	-1.4	-130.331	4	3.819
NCGC00016876-12	Albendazole	50 - 0.39	Active	-1.4	-128.118	-1.4	-12.727
NCGC00344069-03	PI3-Kinase α Inhibitor 2	100 - 0.78	Active	-1.2	-126.742	-1.3	-12.856
NCGC00346545-08	Telaprevir (VX-950)	100 - 0.78	Active	-1.1	-111.145	-1.1	55.733
NCGC00253704-01	Methyl 3-amino-5,6-dichloropyrazine-2-carboxylate	50 - 0.39	Active	-1.1	-103.639	-1.3	-158.071
NCGC00164624-11	Adefovir dipivoxil	100 - 0.78	Active	-1.4	-102.21	-1.1	-184.479
NCGC00389786-01	Clofarabine	50 - 0.39	Active	-2.1	-97.882	-2.3	-125.702
NCGC00165811-08	IMD-0354	50 - 0.39	Active	5	-94.43	4	-39.385
NCGC00160566-02	Broquinaldol	100 - 0.78	Active	-1.4	-91.444	5	-233.24
NCGC00346822-02	Idronoxil	50 - 0.39	Active	-1.2	-88.361	-1.3	-113.365
NCGC00263098-05	Combretastatin A-4	50 - 0.39	Active	-2.3	-88.076	-1.4	61.798
NCGC00159445-03	Methylene Blue	50 - 0.39	Active	-2.3	-80.449	5	-361.886
NCGC00159458-05	Atorvastatin calcium	100 - 0.78	Active	-2.4	-63.511	-1.3	-209.904
NCGC00246966-03	Flubendazole	50 - 0.39	Active	-1.4	-37.103	5	-96.318
NCGC00094748-01	Oxyphenbutazone	100 - 0.78	Active	-1.1	-0.695	-1.3	-127.371
NCGC00241982-09	GSK-269962A	50 - 0.39	Inactive/Inconclusive	4	-36.163	4	-123.974
NCGC00346505-02	Epothilone A	10 - 0.078	Inactive/Inconclusive	4	-101.189	4	-235.072
NCGC00015096-17	Amiodarone hydrochloride	50 - 0.39	Inactive/Inconclusive	-1.4	-100.331	4	-34.023
NCGC00161419-07	Trimetrexate	100 - 0.78	Inactive/Inconclusive	4	-88.166	4	-118.033
NCGC00344626-12	GSK-J4	50 - 0.39	Inactive/Inconclusive	-2.4	-87.033	-1.3	-278.072
NCGC00013679-06	Fenticlor	100 - 0.78	Inactive/Inconclusive	-2.1	-83.082	-2.3	-36.481
NCGC00169628-03	null	100 - 0.78	Inactive/Inconclusive	-2.4	-75.383	5	-9.887
NCGC00387022-02	ABT-737	50 - 0.39	Inactive/Inconclusive	4	-68.344	4	7.075
NCGC00187906-15	PI-103	100 - 0.78	Inactive/Inconclusive	4	-66.574	4	40.372
NCGC00096122-02	Thioinosine	50 - 0.39	Inactive/Inconclusive	4	-65.535	4	-38.93
NCGC00347063-02	KUC110948N	100 - 0.78	Inactive/Inconclusive	4	-62.664	-2.1	177.769
NCGC00386226-04	Pralatrexate	100 - 0.78	Inactive/Inconclusive	4	-61.188	4	159.342
NCGC00025202-12	Mevastatin	50 - 0.39	Inactive/Inconclusive	4	-54.928	4	-56.236
NCGC00345828-07	Pyridone 6	100 - 0.78	Inactive/Inconclusive	4	-49.345	4	-93.288
NCGC00484061-01	APTO-253	100 - 0.78	Inactive/Inconclusive	4	-49.105	4	-8.838
NCGC00242514-13	Sepantronium bromide	50 - 0.39	Inactive/Inconclusive	-2.3	-46.448	-2.3	41.892
NCGC00247624-03	Tanshinone I	100 - 0.78	Inactive/Inconclusive	4	-42.837	4	7.645
NCGC00092314-04	Triciribine	100 - 0.78	Inactive/Inconclusive	-1.2	-42.236	4	9.374
NCGC00015870-27	Quercetin	50 - 0.39	Inactive/Inconclusive	4	-33.087	4	89.713
NCGC00387133-01	5 -Fluoroindirubinoxime	100 - 0.78	Inactive/Inconclusive	4	-31.097	4	78.234
NCGC00016014-09	Tyrphostin B42	100 - 0.78	Inactive/Inconclusive	4	-31.071	4	-62.503
NCGC00160514-02	Idebenone	100 - 0.78	Inactive/Inconclusive	4	-31.064	5	-225.199
NCGC00262934-01	Ethyl 4-(2-amino-4-chloroanilino)piperidine-1-carboxylate	100 - 0.78	Inactive/Inconclusive	4	-28.582	4	48.973
NCGC00015053-10	Docebenone	100 - 0.78	Inactive/Inconclusive	4	-26.499	4	-29.364
NCGC00015735-18	Niclosamide	10 - 0.078	Inactive/Inconclusive	4	-24.221	4	26.067
NCGC00386590-01	S 5751	100 - 0.78	Inactive/Inconclusive	4	-20.164	-3	94.273
NCGC00025125-18	Colchicine	10 - 0.078	Inactive/Inconclusive	4	-19.483	4	-138.152
NCGC00092309-06	SKI-II	100 - 0.78	Inactive/Inconclusive	-2.2	-15.202	4	46.128
NCGC00371153-09	RKI-1447	100 - 0.78	Inactive/Inconclusive	4	-12.9	4	99.546
NCGC00015060-18	Azathioprine	100 - 0.78	Inactive/Inconclusive	-1.2	-12.441	4	72.973
NCGC00016028-07	Tyrphostin B46	100 - 0.78	Inactive/Inconclusive	4	-10.904	4	7.197
NCGC00160275-03	Geliomycin	100 - 0.78	Inactive/Inconclusive	4	-6.813	4	-54.47
NCGC00253639-01	4-Hydroxyindole	100 - 0.78	Inactive/Inconclusive	4	-3.885	4	-2.216
NCGC00015523-04	Hydroquinone	100 - 0.78	Inactive/Inconclusive	4	-3.006	-2.4	21.852
NCGC00090851-10	5-Azacitidine	50 - 0.39	Inactive/Inconclusive	4	0	5	18.639
NCGC00015049-24	Apigenin	100 - 0.78	Inactive/Inconclusive	4	0.01	4	31.206
NCGC00093976-05	Idarubicin hydrochloride	10 - 0.078	Inactive/Inconclusive	4	1.65	4	-215.358
NCGC00249613-01	Carfilzomib	10 - 0.078	Inactive/Inconclusive	4	12.758	4	58.464
NCGC00015358-19	Pentoxyverine Citrate	100 - 0.78	Inactive/Inconclusive	4	13.409	4	37.237
NCGC00487205-01	SKI 5C	100 - 0.78	Inactive/Inconclusive	4	16.45	4	54.227
NCGC00378690-01	TG 100572 Hydrochloride	50 - 0.39	Inactive/Inconclusive	4	23.862	4	169.96
NCGC00018098-07	Iodoquinol	100 - 0.78	Inactive/Inconclusive	4	30.828	4	32.006
NCGC00263175-02	Tosedostat	50 - 0.39	Inactive/Inconclusive	1.4	44.778	4	-169.339
NCGC00164486-04	Cyclovalone	50 - 0.39	Inactive/Inconclusive	1.3	45.688	4	-202.841
NCGC00016043-08	Tyrphostin 23	100 - 0.78	Inactive/Inconclusive	4	47.757	4	127.942
NCGC00415059-01	AZD-3965	50 - 0.39	Inactive/Inconclusive	4	148.232	4	40.459
